# Supplementary material for: 2,17-Dichloro-8,9,10,11-tetra­hydro-19H-dibenzo[k,n][1,10,4,7]dioxadiaza­cyclo­penta­decine-7,12(6H,13H)-dione
Source: Acta Crystallogr Sect E Struct Rep Online. 2012 May 12;68(Pt 6):o1698–9. doi: 10.1107/S1600536812020351 (PMC3379293; doi:10.1107/S1600536812020351)
Supplement: Supplementary file 1 [file e-68-o1698-sup1.cif]

##############################################################################
#                                                                            #
# This CIF contains the data in a paper accepted for publication in          #
# Acta Crystallographica Section E. It conforms to the requirements of       #
# Notes for Authors for Acta Crystallographica Section E, and has been       #
# peer reviewed under the auspices of the IUCr Commission on Journals.       #
#                                                                            #
# Full details of the Crystallographic Information File format               #
# are given in the paper "The Crystallographic Information File (CIF):       #
# a New Standard Archive File for Crystallography" by S. R. Hall, F. H.      #
# Allen and I. D. Brown [Acta Cryst. (1991), A47, 655-685].                  #
#                                                                            #
# The current version of the core CIF dictionary is obtainable from          #
# ftp://ftp.iucr.org/pub/cif_core.dic.                                       #
#                                                                            #
# Software is freely available for graphical display of the structure(s)     #
# in this CIF. For information consult the CIF software page                 #
# http://www.iucr.org/resources/cif/software.                                #
#                                                                            #
# This file may be used for bona fide research purposes within the           #
# scientific community so long as proper attribution is given to the journal # 
# article from which it was obtained.                                        #
#                                                                            #
##############################################################################
data_I
_audit_creation_method     SHELXL-97
_chemical_name_systematic
;
2,17-Dichloro-8,9,10,11-tetrahydro-19<i>H</i>-
dibenzo[<i>k</i>,<i>n</i>][1,10,4,7]dioxadiazacyclopentadecine-
7,12(6<i>H</i>,13<i>H</i>)-dione
;
_chemical_name_common     ?
_chemical_formula_moiety     'C19 H18 Cl2 N2 O4'
_chemical_formula_sum     'C19 H18 Cl2 N2 O4'
_chemical_formula_iupac     'C19 H18 Cl2 N2 O4'
_chemical_formula_weight     409.25
_chemical_melting_point     ?
_symmetry_cell_setting     monoclinic
_symmetry_space_group_name_H-M     'P 21/c'
_symmetry_space_group_name_hall     '-P 2ybc'
loop_
    _symmetry_equiv_pos_as_xyz
    'x, y, z'
    '-x, y+1/2, -z+1/2'
    '-x, -y, -z'
    'x, -y-1/2, z-1/2'
_cell_length_a     12.0877(3)
_cell_length_b     8.73462(15)
_cell_length_c     17.3712(4)
_cell_angle_alpha     90.0
_cell_angle_beta     93.588(2)
_cell_angle_gamma     90.0
_cell_volume     1830.48(7)
_cell_formula_units_Z     4
_cell_measurement_reflns_used     16650
_cell_measurement_theta_min     3.6607
_cell_measurement_theta_max     67.0527
_cell_measurement_temperature     120.0
_exptl_crystal_description     prism
_exptl_crystal_colour     colourless
_exptl_crystal_size_max     0.3135
_exptl_crystal_size_mid     0.2206
_exptl_crystal_size_min     0.2086
_exptl_crystal_density_diffrn     1.484
_exptl_crystal_density_meas     ?
_exptl_crystal_density_method     'not measured'
_exptl_crystal_F_000     848
_exptl_absorpt_coefficient_mu     3.443
_exptl_absorpt_correction_type     analytical
_exptl_absorpt_process_details
;
(CrysAlis PRO; Agilent, 2010)
;
_exptl_absorpt_correction_T_min     0.175
_exptl_absorpt_correction_T_max     0.342
_exptl_special_details     ?
_diffrn_ambient_temperature     120.0
_diffrn_radiation_type     'Cu K\a'
_diffrn_radiation_wavelength     1.5418
_diffrn_radiation_source     'Enhance Ultra (Cu) X-ray Source'
_diffrn_radiation_monochromator     'mirror'
_diffrn_measurement_device_type     'Agilent Xcalibur Atlas Gemini ultra'
_diffrn_measurement_method
;
Rotation method data acquisition using \w
;
_diffrn_detector_area_resol_mean     10.3784
_diffrn_reflns_number     19596
_diffrn_reflns_av_R_equivalents     0.0278
_diffrn_reflns_av_sigmaI/netI     0.0147
_diffrn_reflns_theta_min     3.66
_diffrn_reflns_theta_max     67.14
_diffrn_reflns_theta_full     67.14
_diffrn_measured_fraction_theta_max     0.997
_diffrn_measured_fraction_theta_full     0.997
_diffrn_reflns_limit_h_min     -14
_diffrn_reflns_limit_h_max     14
_diffrn_reflns_limit_k_min     -8
_diffrn_reflns_limit_k_max     10
_diffrn_reflns_limit_l_min     -20
_diffrn_reflns_limit_l_max     20
_diffrn_standards_number     ?
_diffrn_standards_interval_count     ?
_diffrn_standards_interval_time     ?
_diffrn_standards_decay_%     ?
_refine_special_details
;
Refinement of <i>F</i>^2^ against ALL reflections. The weighted <i>R</i>-factor
<i>wR</i> and goodness of fit <i>S</i> are based on <i>F</i>^2^, conventional
<i>R</i>-factors <i>R</i> are based on <i>F</i>, with <i>F</i> set to zero for
negative <i>F</i>^2^. The threshold expression of <i>F</i>^2^ >
\s(<i>F</i>^2^) is used only for calculating <i>R</i>-factors(gt) <i>etc</i>.
and is not relevant to the choice of reflections for refinement.
<i>R</i>-factors based on <i>F</i>^2^ are statistically about twice as large
as those based on <i>F</i>, and <i>R</i>- factors based on ALL data will be
even larger. The H atoms were all located in a difference map, but those
attached to carbon atoms were repositioned geometrically. The distance between
hydrogen atoms and nitrogen atoms was restrained. The bond length was set to
0.87 \%A with \s 0.02. The isotropic temperature parameters of hydrogen atoms
were calculated as 1.2*<i>U</i>~eq~ of the parent atom.
;
_reflns_number_total     3271
_reflns_number_gt     3210
_reflns_threshold_expression     I>2sigma(I)
_refine_ls_structure_factor_coef     Fsqd
_refine_ls_matrix_type     full
_refine_ls_R_factor_all     0.0295
_refine_ls_R_factor_gt     0.0292
_refine_ls_wR_factor_gt     0.0734
_refine_ls_wR_factor_ref     0.0737
_refine_ls_goodness_of_fit_ref     1.069
_refine_ls_restrained_S_all     1.068
_refine_ls_number_reflns     3271
_refine_ls_number_parameters     244
_refine_ls_number_restraints     2
_refine_ls_hydrogen_treatment     constr
_refine_ls_weighting_scheme     calc
_refine_ls_weighting_details
         'calc w=1/[\s^2^(Fo^2^)+(0.0376P)^2^+0.7612P] where P=(Fo^2^+2Fc^2^)/3'
_atom_sites_solution_hydrogens     geom
_atom_sites_solution_primary     direct
_atom_sites_solution_secondary     difmap
_refine_ls_shift/su_max     0.001
_refine_ls_shift/su_mean     0.000
_refine_diff_density_max     0.196
_refine_diff_density_min     -0.288
_refine_ls_extinction_method     none
_refine_ls_extinction_coef     ?
loop_
    _atom_type_symbol
    _atom_type_description
    _atom_type_scat_dispersion_real
    _atom_type_scat_dispersion_imag
    _atom_type_scat_source
    'C' 'C' 0.0181 0.0091
                         'International Tables Vol C Tables 4.2.6.8 and 6.1.1.4'
    'H' 'H' 0.0000 0.0000
                         'International Tables Vol C Tables 4.2.6.8 and 6.1.1.4'
    'N' 'N' 0.0311 0.0180
                         'International Tables Vol C Tables 4.2.6.8 and 6.1.1.4'
    'O' 'O' 0.0492 0.0322
                         'International Tables Vol C Tables 4.2.6.8 and 6.1.1.4'
    'Cl' 'Cl' 0.3639 0.7018
                         'International Tables Vol C Tables 4.2.6.8 and 6.1.1.4'
_computing_data_collection     'Crysalis PRO (Agilent, 2010)'
_computing_cell_refinement     'Crysalis PRO (Agilent, 2010)'
_computing_data_reduction     'Crysalis PRO (Agilent, 2010)'
_computing_structure_solution     'SHELXS97 (Sheldrick, 2008)'
_computing_structure_refinement     'SHELXL97 (Sheldrick, 2008)'
_computing_molecular_graphics
             'Mercury (Macrae <i>et al.</i>, 2006) and ORTEP-3 (Farrugia, 1997)'
_computing_publication_material     'publCIF (Westrip, 2010)'
loop_
    _atom_site_type_symbol
    _atom_site_label
    _atom_site_fract_x
    _atom_site_fract_y
    _atom_site_fract_z
    _atom_site_U_iso_or_equiv
    _atom_site_adp_type
    _atom_site_calc_flag
    _atom_site_refinement_flags
    _atom_site_occupancy
    _atom_site_symmetry_multiplicity
    _atom_site_disorder_assembly
    _atom_site_disorder_group
    Cl Cl1 0.86335(3) 1.01411(4) 0.16078(2) 0.03147(11) Uani d . 1 1 . .
    Cl Cl2 1.00225(3) 0.24819(5) -0.01843(2) 0.03989(12) Uani d . 1 1 . .
    O O4 0.78538(8) 0.52610(11) 0.38371(5) 0.0251(2) Uani d . 1 1 . .
    O O1 0.64125(7) 0.49162(11) 0.15585(5) 0.0248(2) Uani d . 1 1 . .
    O O3 0.58083(8) 0.72265(11) 0.47012(6) 0.0306(2) Uani d . 1 1 . .
    O O2 0.39104(8) 0.69986(11) 0.15386(6) 0.0291(2) Uani d . 1 1 . .
    N N2 0.55581(9) 0.49941(13) 0.40482(6) 0.0247(2) Uani d D 1 1 . .
    H H1N2 0.5904 0.4132 0.3923 0.030 Uiso d RD 1 1 . .
    C C19 0.74034(11) 0.56132(16) 0.45584(8) 0.0262(3) Uani d . 1 1 . .
    H H19A 0.7809 0.6463 0.4799 0.031 Uiso calc R 1 1 . .
    H H19B 0.7490 0.4736 0.4899 0.031 Uiso calc R 1 1 . .
    C C3 0.79942(11) 0.91308(16) 0.29832(8) 0.0269(3) Uani d . 1 1 . .
    H H3 0.7880 1.0154 0.3102 0.032 Uiso calc R 1 1 . .
    C C5 0.84978(11) 0.71987(16) 0.20783(8) 0.0241(3) Uani d . 1 1 . .
    H H5 0.8732 0.6951 0.1594 0.029 Uiso calc R 1 1 . .
    C C11 0.79350(12) 0.34870(16) -0.00686(8) 0.0276(3) Uani d . 1 1 . .
    H H11 0.7834 0.3274 -0.0593 0.033 Uiso calc R 1 1 . .
    C C8 0.82559(11) 0.40890(14) 0.15178(8) 0.0222(3) Uani d . 1 1 . .
    C C1 0.79727(10) 0.64599(15) 0.33323(8) 0.0230(3) Uani d . 1 1 . .
    C C6 0.82934(10) 0.60427(15) 0.25987(8) 0.0223(3) Uani d . 1 1 . .
    C C7 0.83966(11) 0.43695(15) 0.23779(8) 0.0237(3) Uani d . 1 1 . .
    H H7A 0.9119 0.3998 0.2567 0.028 Uiso calc R 1 1 . .
    H H7B 0.7842 0.3784 0.2631 0.028 Uiso calc R 1 1 . .
    C C13 0.72294(11) 0.43609(15) 0.11165(8) 0.0228(3) Uani d . 1 1 . .
    C C9 0.91159(11) 0.35413(15) 0.11042(8) 0.0248(3) Uani d . 1 1 . .
    H H9 0.9809 0.3374 0.1352 0.030 Uiso calc R 1 1 . .
    C C12 0.70686(11) 0.40584(16) 0.03341(8) 0.0268(3) Uani d . 1 1 . .
    H H12 0.6381 0.4238 0.0079 0.032 Uiso calc R 1 1 . .
    N N1 0.49166(10) 0.57462(14) 0.24811(7) 0.0271(3) Uani d D 1 1 . .
    H H1N1 0.5560 0.5268 0.2600 0.033 Uiso d RD 1 1 . .
    C C15 0.46922(10) 0.61525(15) 0.17506(8) 0.0230(3) Uani d . 1 1 . .
    C C14 0.54225(11) 0.54793(16) 0.11649(8) 0.0242(3) Uani d . 1 1 . .
    H H14A 0.5038 0.4652 0.0889 0.029 Uiso calc R 1 1 . .
    H H14B 0.5604 0.6256 0.0794 0.029 Uiso calc R 1 1 . .
    C C18 0.61793(11) 0.60295(15) 0.44482(7) 0.0242(3) Uani d . 1 1 . .
    C C2 0.78030(11) 0.79873(16) 0.35175(8) 0.0263(3) Uani d . 1 1 . .
    H H2 0.7562 0.8245 0.3999 0.032 Uiso calc R 1 1 . .
    C C4 0.83550(11) 0.87211(16) 0.22751(8) 0.0250(3) Uani d . 1 1 . .
    C C17 0.44063(11) 0.52947(16) 0.38020(8) 0.0270(3) Uani d . 1 1 . .
    H H17A 0.4034 0.5749 0.4225 0.032 Uiso calc R 1 1 . .
    H H17B 0.4038 0.4337 0.3666 0.032 Uiso calc R 1 1 . .
    C C10 0.89470(11) 0.32410(16) 0.03211(8) 0.0268(3) Uani d . 1 1 . .
    C C16 0.43191(11) 0.63655(16) 0.31133(8) 0.0276(3) Uani d . 1 1 . .
    H H16A 0.3546 0.6506 0.2945 0.033 Uiso calc R 1 1 . .
    H H16B 0.4624 0.7357 0.3262 0.033 Uiso calc R 1 1 . .
loop_
    _atom_site_aniso_label
    _atom_site_aniso_U_11
    _atom_site_aniso_U_22
    _atom_site_aniso_U_33
    _atom_site_aniso_U_12
    _atom_site_aniso_U_13
    _atom_site_aniso_U_23
    Cl1 0.0375(2) 0.02398(18) 0.0333(2) -0.00168(13) 0.00512(14) 0.00670(13)
    Cl2 0.0333(2) 0.0531(2) 0.0343(2) 0.01109(16) 0.00956(15) -0.00592(16)
    O4 0.0283(5) 0.0241(5) 0.0232(5) 0.0001(4) 0.0043(4) 0.0026(4)
    O1 0.0209(5) 0.0307(5) 0.0227(5) 0.0044(4) 0.0010(4) 0.0008(4)
    O3 0.0355(5) 0.0277(5) 0.0291(5) 0.0002(4) 0.0056(4) -0.0042(4)
    O2 0.0259(5) 0.0293(5) 0.0323(5) 0.0061(4) 0.0027(4) 0.0076(4)
    N2 0.0253(6) 0.0234(6) 0.0255(6) 0.0011(4) 0.0013(5) 0.0001(4)
    C19 0.0294(7) 0.0287(7) 0.0205(6) -0.0023(6) 0.0020(5) 0.0012(5)
    C3 0.0283(7) 0.0210(7) 0.0313(7) 0.0004(5) 0.0005(5) -0.0014(5)
    C5 0.0233(6) 0.0260(7) 0.0232(6) -0.0011(5) 0.0025(5) 0.0002(5)
    C11 0.0333(7) 0.0268(7) 0.0227(7) 0.0004(6) 0.0034(5) 0.0003(5)
    C8 0.0246(6) 0.0161(6) 0.0258(7) -0.0012(5) 0.0014(5) 0.0019(5)
    C1 0.0198(6) 0.0244(7) 0.0245(6) -0.0019(5) -0.0006(5) 0.0030(5)
    C6 0.0181(6) 0.0226(6) 0.0259(7) -0.0004(5) -0.0008(5) 0.0004(5)
    C7 0.0239(6) 0.0224(6) 0.0248(7) 0.0012(5) 0.0004(5) 0.0013(5)
    C13 0.0235(6) 0.0201(6) 0.0251(7) 0.0004(5) 0.0041(5) 0.0011(5)
    C9 0.0231(6) 0.0213(6) 0.0299(7) -0.0002(5) 0.0015(5) 0.0019(5)
    C12 0.0257(7) 0.0284(7) 0.0261(7) 0.0022(5) -0.0001(5) 0.0016(5)
    N1 0.0258(6) 0.0309(6) 0.0247(6) 0.0087(5) 0.0016(4) 0.0007(5)
    C15 0.0211(6) 0.0195(6) 0.0283(7) -0.0029(5) 0.0007(5) 0.0018(5)
    C14 0.0222(6) 0.0256(7) 0.0244(7) 0.0016(5) -0.0008(5) 0.0036(5)
    C18 0.0301(7) 0.0246(7) 0.0183(6) -0.0015(5) 0.0042(5) 0.0030(5)
    C2 0.0267(7) 0.0278(7) 0.0248(7) 0.0005(5) 0.0034(5) -0.0028(6)
    C4 0.0240(6) 0.0231(7) 0.0278(7) -0.0014(5) 0.0001(5) 0.0045(5)
    C17 0.0244(7) 0.0300(7) 0.0268(7) -0.0005(5) 0.0031(5) 0.0003(6)
    C10 0.0279(7) 0.0237(7) 0.0295(7) 0.0020(5) 0.0082(5) 0.0001(5)
    C16 0.0277(7) 0.0292(7) 0.0262(7) 0.0057(6) 0.0030(5) -0.0006(6)
_geom_special_details
;
All s.u.'s (except the s.u. in the dihedral angle between two l.s. planes)
are estimated using the full covariance matrix. The cell s.u.'s are taken
into account individually in the estimation of s.u.'s in distances, angles
and torsion angles; correlations between s.u.'s in cell parameters are only
used when they are defined by crystal symmetry. An approximate (isotropic)
treatment of cell s.u.'s is used for estimating s.u.'s involving l.s.
planes.
;
loop_
    _geom_bond_atom_site_label_1
    _geom_bond_atom_site_label_2
    _geom_bond_site_symmetry_2
    _geom_bond_distance
    _geom_bond_publ_flag
    Cl1 C4 . 1.7451(14) n
    Cl2 C10 . 1.7448(14) n
    O4 C1 . 1.3794(16) n
    O4 C19 . 1.4306(16) n
    O1 C13 . 1.3766(16) n
    O1 C14 . 1.4282(15) n
    O3 C18 . 1.2300(17) n
    O2 C15 . 1.2377(16) n
    N2 C18 . 1.3417(18) n
    N2 C17 . 1.4548(17) n
    N2 H1N2 . 0.8948 n
    C19 C18 . 1.5243(19) n
    C19 H19A . 0.9700 n
    C19 H19B . 0.9700 n
    C3 C4 . 1.378(2) n
    C3 C2 . 1.393(2) n
    C3 H3 . 0.9300 n
    C5 C6 . 1.3880(19) n
    C5 C4 . 1.387(2) n
    C5 H5 . 0.9300 n
    C11 C10 . 1.377(2) n
    C11 C12 . 1.388(2) n
    C11 H11 . 0.9300 n
    C8 C9 . 1.3856(19) n
    C8 C13 . 1.4050(18) n
    C8 C7 . 1.5132(18) n
    C1 C2 . 1.391(2) n
    C1 C6 . 1.4031(19) n
    C6 C7 . 1.5185(19) n
    C7 H7A . 0.9700 n
    C7 H7B . 0.9700 n
    C13 C12 . 1.3864(19) n
    C9 C10 . 1.388(2) n
    C9 H9 . 0.9300 n
    C12 H12 . 0.9300 n
    N1 C15 . 1.3292(18) n
    N1 C16 . 1.4560(18) n
    N1 H1N1 . 0.8962 n
    C15 C14 . 1.5077(19) n
    C14 H14A . 0.9700 n
    C14 H14B . 0.9700 n
    C2 H2 . 0.9300 n
    C17 C16 . 1.5171(19) n
    C17 H17A . 0.9700 n
    C17 H17B . 0.9700 n
    C16 H16A . 0.9700 n
    C16 H16B . 0.9700 n
loop_
    _geom_angle_atom_site_label_1
    _geom_angle_atom_site_label_2
    _geom_angle_atom_site_label_3
    _geom_angle_site_symmetry_1
    _geom_angle_site_symmetry_3
    _geom_angle
    _geom_angle_publ_flag
    C1 O4 C19 . . 117.00(10) n
    C13 O1 C14 . . 117.60(10) n
    C18 N2 C17 . . 121.67(12) n
    C18 N2 H1N2 . . 116.0 n
    C17 N2 H1N2 . . 122.3 n
    O4 C19 C18 . . 111.17(10) n
    O4 C19 H19A . . 109.4 n
    C18 C19 H19A . . 109.4 n
    O4 C19 H19B . . 109.4 n
    C18 C19 H19B . . 109.4 n
    H19A C19 H19B . . 108.0 n
    C4 C3 C2 . . 118.92(13) n
    C4 C3 H3 . . 120.5 n
    C2 C3 H3 . . 120.5 n
    C6 C5 C4 . . 120.49(13) n
    C6 C5 H5 . . 119.8 n
    C4 C5 H5 . . 119.8 n
    C10 C11 C12 . . 118.92(13) n
    C10 C11 H11 . . 120.5 n
    C12 C11 H11 . . 120.5 n
    C9 C8 C13 . . 118.00(12) n
    C9 C8 C7 . . 121.76(12) n
    C13 C8 C7 . . 120.24(12) n
    O4 C1 C2 . . 123.97(12) n
    O4 C1 C6 . . 115.20(12) n
    C2 C1 C6 . . 120.83(12) n
    C5 C6 C1 . . 118.23(12) n
    C5 C6 C7 . . 121.01(12) n
    C1 C6 C7 . . 120.75(12) n
    C8 C7 C6 . . 113.54(11) n
    C8 C7 H7A . . 108.9 n
    C6 C7 H7A . . 108.9 n
    C8 C7 H7B . . 108.9 n
    C6 C7 H7B . . 108.9 n
    H7A C7 H7B . . 107.7 n
    O1 C13 C12 . . 123.54(12) n
    O1 C13 C8 . . 115.16(11) n
    C12 C13 C8 . . 121.29(12) n
    C8 C9 C10 . . 120.29(12) n
    C8 C9 H9 . . 119.9 n
    C10 C9 H9 . . 119.9 n
    C13 C12 C11 . . 119.91(13) n
    C13 C12 H12 . . 120.0 n
    C11 C12 H12 . . 120.0 n
    C15 N1 C16 . . 122.65(11) n
    C15 N1 H1N1 . . 117.8 n
    C16 N1 H1N1 . . 117.7 n
    O2 C15 N1 . . 123.36(12) n
    O2 C15 C14 . . 120.06(12) n
    N1 C15 C14 . . 116.55(11) n
    O1 C14 C15 . . 108.66(10) n
    O1 C14 H14A . . 110.0 n
    C15 C14 H14A . . 110.0 n
    O1 C14 H14B . . 110.0 n
    C15 C14 H14B . . 110.0 n
    H14A C14 H14B . . 108.3 n
    O3 C18 N2 . . 123.61(13) n
    O3 C18 C19 . . 122.07(12) n
    N2 C18 C19 . . 114.31(12) n
    C1 C2 C3 . . 120.07(13) n
    C1 C2 H2 . . 120.0 n
    C3 C2 H2 . . 120.0 n
    C3 C4 C5 . . 121.37(12) n
    C3 C4 Cl1 . . 119.56(11) n
    C5 C4 Cl1 . . 119.08(11) n
    N2 C17 C16 . . 111.17(11) n
    N2 C17 H17A . . 109.4 n
    C16 C17 H17A . . 109.4 n
    N2 C17 H17B . . 109.4 n
    C16 C17 H17B . . 109.4 n
    H17A C17 H17B . . 108.0 n
    C11 C10 C9 . . 121.58(13) n
    C11 C10 Cl2 . . 118.62(11) n
    C9 C10 Cl2 . . 119.77(11) n
    N1 C16 C17 . . 110.63(11) n
    N1 C16 H16A . . 109.5 n
    C17 C16 H16A . . 109.5 n
    N1 C16 H16B . . 109.5 n
    C17 C16 H16B . . 109.5 n
    H16A C16 H16B . . 108.1 n
loop_
    _geom_hbond_atom_site_label_d
    _geom_hbond_atom_site_label_h
    _geom_hbond_atom_site_label_a
    _geom_hbond_site_symmetry_d
    _geom_hbond_site_symmetry_h
    _geom_hbond_site_symmetry_a
    _geom_hbond_distance_dh
    _geom_hbond_distance_ha
    _geom_hbond_distance_da
    _geom_hbond_angle_dha
    _geom_hbond_publ_flag
    N2 H1N2 O2 ? ? 2_645 0.89 2.05 2.8945(15) 158 yes
    C14 H14A O3 . . 2_645 0.97 2.54 3.5026(17) 172 yes
    C14 H14B O3 . . 4_575 0.97 2.34 3.2934(17) 167 yes
    C16 H16B O1 . . 2_655 0.97 2.59 3.2843(17) 129 yes
    C19 H19A Cl2 . . 2_755 0.97 2.81 3.6201(14) 142 yes
    C9 H9 Cg1 . . 2_745 0.93 2.88 3.8006(14) 174 yes
    N1 H1N1 O1 . . . 0.90 2.16 2.5935(15) 109 yes
_iucr_refine_instructions_details
;
TITL laktam_5b_01 in P2(1)/c
CELL  1.54178  12.0897   8.7375  17.3707   90.000   93.592   90.000
ZERR     4.00   0.0001   0.0001   0.0001    0.000    0.001    0.000
LATT   1
SYMM  - X, 1/2 + Y, 1/2 - Z
SFAC  C    H    N    O    CL
UNIT  76  72  8   16   8
MERG   2
FMAP   2
PLAN   20
BOND
L.S.  100
bond $H
Htab
Acta
dfix 0.87 0.2 N1 H1N1 N2 H1N2
WGHT    0.037600    0.761200
FVAR       4.56446
MOLE    1
CL1   5    0.863354    1.014110    0.160784    11.00000    0.03753    0.02398 =
         0.03328    0.00670    0.00512   -0.00168
CL2   5    1.002251    0.248186   -0.018428    11.00000    0.03325    0.05307 =
         0.03430   -0.00592    0.00956    0.01109
O4    4    0.785376    0.526101    0.383707    11.00000    0.02828    0.02414 =
         0.02320    0.00262    0.00430    0.00011
O1    4    0.641255    0.491619    0.155853    11.00000    0.02092    0.03072 =
         0.02268    0.00076    0.00097    0.00438
O3    4    0.580826    0.722654    0.470123    11.00000    0.03553    0.02766 =
         0.02913   -0.00421    0.00557    0.00025
O2    4    0.391041    0.699860    0.153861    11.00000    0.02587    0.02929 =
         0.03235    0.00764    0.00274    0.00606
N2    3    0.555811    0.499406    0.404822    11.00000    0.02527    0.02343 =
         0.02550    0.00012    0.00131    0.00106
AFIX   3
H1N2  2    0.590432    0.413243    0.392309    11.00000   -1.20000
AFIX   0
C19   1    0.740343    0.561319    0.455843    11.00000    0.02938    0.02870 =
         0.02045    0.00118    0.00202   -0.00232
AFIX  23
H19A  2    0.780913    0.646297    0.479906    11.00000   -1.20000
H19B  2    0.749018    0.473621    0.489926    11.00000   -1.20000
AFIX   0
C3    1    0.799421    0.913076    0.298317    11.00000    0.02832    0.02097 =
         0.03130   -0.00140    0.00049    0.00043
AFIX  43
H3    2    0.788021    1.015407    0.310238    11.00000   -1.20000
AFIX   0
C5    1    0.849776    0.719871    0.207827    11.00000    0.02327    0.02605 =
         0.02318    0.00022    0.00251   -0.00109
AFIX  43
H5    2    0.873214    0.695058    0.159397    11.00000   -1.20000
AFIX   0
C11   1    0.793505    0.348703   -0.006855    11.00000    0.03332    0.02685 =
         0.02270    0.00031    0.00339    0.00038
AFIX  43
H11   2    0.783386    0.327381   -0.059277    11.00000   -1.20000
AFIX   0
C8    1    0.825588    0.408900    0.151777    11.00000    0.02456    0.01614 =
         0.02584    0.00186    0.00142   -0.00124
C1    1    0.797270    0.645993    0.333225    11.00000    0.01977    0.02436 =
         0.02449    0.00304   -0.00056   -0.00191
C6    1    0.829337    0.604268    0.259873    11.00000    0.01811    0.02256 =
         0.02585    0.00044   -0.00085   -0.00040
C7    1    0.839663    0.436953    0.237792    11.00000    0.02391    0.02236 =
         0.02483    0.00133    0.00041    0.00116
AFIX  23
H7A   2    0.911948    0.399805    0.256694    11.00000   -1.20000
H7B   2    0.784192    0.378415    0.263060    11.00000   -1.20000
AFIX   0
C13   1    0.722938    0.436094    0.111654    11.00000    0.02349    0.02009 =
         0.02505    0.00114    0.00408    0.00037
C9    1    0.911593    0.354131    0.110418    11.00000    0.02315    0.02128 =
         0.02990    0.00193    0.00154   -0.00016
AFIX  43
H9    2    0.980942    0.337419    0.135243    11.00000   -1.20000
AFIX   0
C12   1    0.706862    0.405842    0.033405    11.00000    0.02568    0.02843 =
         0.02611    0.00160   -0.00014    0.00222
AFIX  43
H12   2    0.638134    0.423801    0.007921    11.00000   -1.20000
AFIX   0
N1    3    0.491657    0.574619    0.248111    11.00000    0.02582    0.03086 =
         0.02469    0.00069    0.00158    0.00870
AFIX   3
H1N1  2    0.556044    0.526780    0.260004    11.00000   -1.20000
AFIX   0
C15   1    0.469221    0.615255    0.175058    11.00000    0.02115    0.01949 =
         0.02827    0.00185    0.00071   -0.00286
C14   1    0.542250    0.547932    0.116485    11.00000    0.02224    0.02560 =
         0.02442    0.00359   -0.00082    0.00157
AFIX  23
H14A  2    0.503778    0.465184    0.088891    11.00000   -1.20000
H14B  2    0.560387    0.625593    0.079414    11.00000   -1.20000
AFIX   0
C18   1    0.617934    0.602952    0.444823    11.00000    0.03005    0.02461 =
         0.01832    0.00299    0.00425   -0.00151
C2    1    0.780299    0.798730    0.351750    11.00000    0.02670    0.02777 =
         0.02480   -0.00283    0.00336    0.00047
AFIX  43
H2    2    0.756162    0.824524    0.399860    11.00000   -1.20000
AFIX   0
C4    1    0.835503    0.872111    0.227513    11.00000    0.02401    0.02311 =
         0.02778    0.00447    0.00012   -0.00143
C17   1    0.440628    0.529473    0.380198    11.00000    0.02443    0.03001 =
         0.02681    0.00028    0.00313   -0.00052
AFIX  23
H17A  2    0.403407    0.574895    0.422481    11.00000   -1.20000
H17B  2    0.403788    0.433709    0.366627    11.00000   -1.20000
AFIX   0
C10   1    0.894703    0.324105    0.032110    11.00000    0.02788    0.02369 =
         0.02948    0.00014    0.00815    0.00196
C16   1    0.431905    0.636545    0.311330    11.00000    0.02767    0.02920 =
         0.02615   -0.00063    0.00302    0.00570
AFIX  23
H16A  2    0.354558    0.650636    0.294488    11.00000   -1.20000
H16B  2    0.462425    0.735662    0.326196    11.00000   -1.20000
HKLF    4
REM  laktam_5b_01 in P2(1)/c
REM R1 =  0.0292 for   3210 Fo > 4sig(Fo)  and  0.0295 for all   3271 data
REM    244 parameters refined using      2 restraints
END
WGHT      0.0439      0.6165
REM Highest difference peak  0.196,  deepest hole -0.288,  1-sigma level  0.067
Q1    1   0.6563  0.4998  0.2051  11.00000  0.05    0.20
Q2    1   0.7664  1.0083  0.1429  11.00000  0.05    0.18
Q3    1   0.5043  0.5159  0.3964  11.00000  0.05    0.18
Q4    1   0.9617  1.0179  0.1685  11.00000  0.05    0.17
Q5    1   1.0116  0.2676  0.1603  11.00000  0.05    0.17
Q6    1   0.5907  0.5606  0.4038  11.00000  0.05    0.16
Q7    1   1.0915  0.2546  0.1346  11.00000  0.05    0.16
Q8    1   0.7780  0.4488  0.1274  11.00000  0.05    0.16
Q9    1   0.9951  0.2109  0.2021  11.00000  0.05    0.16
Q10   1   0.9808  0.6770  0.2378  11.00000  0.05    0.16
Q11   1   0.6342  0.4837  0.3133  11.00000  0.05    0.16
Q12   1   0.5828  0.4781  0.3888  11.00000  0.05    0.16
Q13   1   0.8376  0.3078  0.0187  11.00000  0.05    0.15
Q14   1   0.6752  0.6020  0.2438  11.00000  0.05    0.15
Q15   1   0.9566  0.6676  0.3130  11.00000  0.05    0.15
Q16   1   0.6574  0.4478  0.2860  11.00000  0.05    0.15
Q17   1   0.7328  0.7480  0.1906  11.00000  0.05    0.15
Q18   1   0.9935  1.1175  0.2186  11.00000  0.05    0.14
Q19   1   0.6259  0.7726  0.2606  11.00000  0.05    0.14
Q20   1   0.6346  0.7345  0.2579  11.00000  0.05    0.14
;
data_global
_journal_date_recd_electronic     2012-04-12
_journal_date_accepted     2012-05-06
_journal_name_full     'Acta Crystallographica, Section E'
_journal_year     2012
_journal_volume     68
_journal_issue      6
_journal_page_first     o1698
_journal_page_last     o1699
_journal_paper_category     QO
_journal_paper_doi     10.1107/S1600536812020351
_journal_coeditor_code     AA2058
_publ_contact_author_name     'Michaela Pojarov\'a'
_publ_contact_author_address
;
Institute of Physics, AS CR, v.v.i.
Na Slovance 2
182 21 Praha 8
Czech Republic
;
_publ_contact_author_email     'pojarova@fzu.cz'
_publ_contact_author_fax     '+420233343184'
_publ_contact_author_phone     '+420220318484'
_publ_section_title
;\
2,17-Dichloro-8,9,10,11-tetrahydro-19<i>H</i>-dibenzo[<i>k</i>,<i>n</i>][1,10,\
4,7]dioxadiazacyclopentadecine-7,12(6<i>H</i>,13<i>H</i>)-dione
;
loop_
    _publ_author_name
    _publ_author_footnote
    _publ_author_address
    'Pojarov\'a, Michaela' .
;
Institute of Physics, AS CR, v.v.i.
Na Slovance 2
182 21 Prague 8
Czech Republic
;
    'Du\<sek, Michal' .
;
Institute of Physics, AS CR, v.v.i.
Na Slovance 2
182 21 Prague 8
Czech Republic
;
    'Sedl\'akov\'a, Zde\<nka' .
;
Institute of Macromolecular Chemistry, AS CR v.v.i.
Heyrovsk\'eho n\'am. 2
162 06 Prague 6
Czech Republic
;
    'Makrl\'ik, Emanuel' .
;
Faculty of Environmental Sciences
Czech University of Life Sciences, Prague
Kam\'yck\'a 129
165 21 Prague 6
Czech Republic
;
