# Supplementary material for: 2,17-Dichloro-8,9,10,11-tetra­hydro-19H-dibenzo[k,n][1,10,4,7]dioxadiaza­cyclo­penta­decine-7,12(6H,13H)-dione
Source: Acta Crystallogr Sect E Struct Rep Online. 2012 May 12;68(Pt 6):o1698–9. doi: 10.1107/S1600536812020351 (PMC3379293; doi:10.1107/S1600536812020351)
Supplement: Supplementary file 2 [file e-68-o1698-Isup2.hkl]

# 
# h,k,l, Fc-squared, Fo-squared, sigma(Fo-squared) and status flag 
# 
data_I
_shelx_title ' laktam_5b_01 in P2(1)/c' 
_shelx_refln_list_code          4 
_shelx_F_calc_maximum      274.09 
_exptl_crystal_F_000       848.00 
_reflns_d_resolution_high  0.8366 
 
loop_ 
 _symmetry_equiv_pos_as_xyz 
 'x, y, z' 
 '-x, y+1/2, -z+1/2' 
 '-x, -y, -z' 
 'x, -y-1/2, z-1/2' 
 
_cell_length_a    12.0897 
_cell_length_b     8.7375 
_cell_length_c    17.3707 
_cell_angle_alpha  90.000 
_cell_angle_beta   93.592 
_cell_angle_gamma  90.000 
 
_shelx_F_squared_multiplier     1.000 
 
loop_ 
 _refln_index_h 
 _refln_index_k 
 _refln_index_l 
 _refln_F_squared_calc 
 _refln_F_squared_meas 
 _refln_F_squared_sigma 
 _refln_observed_status 
   1   0   0      287.15      266.04      3.91 o 
   2   0   0      116.83      121.31      3.75 o 
   3   0   0    29318.56    21313.54     61.19 o 
   4   0   0       87.87       95.15      4.82 o 
   5   0   0    13996.65    14178.76     66.72 o 
   6   0   0     1434.43     1512.00     24.22 o 
   7   0   0     3454.08     3366.80     72.19 o 
   8   0   0      715.84      677.29      8.99 o 
   9   0   0      615.15      606.45      7.20 o 
  10   0   0      237.85      245.72      4.85 o 
  11   0   0      765.45      751.55     12.40 o 
  12   0   0        5.91        4.25      2.99 o 
  13   0   0      414.07      433.05      8.08 o 
  14   0   0      987.31      999.39     30.04 o 
   1   1   0      198.40      197.28      2.39 o 
   2   1   0      786.20      735.12      7.83 o 
   3   1   0     2576.47     2532.12     22.57 o 
   4   1   0     2628.01     2606.99     26.07 o 
   5   1   0       57.02       73.54      5.82 o 
   6   1   0      856.93      890.10     47.10 o 
   7   1   0      249.57      267.97      3.75 o 
   8   1   0      205.01      200.46      2.88 o 
   9   1   0       15.01       13.79      0.87 o 
  10   1   0      290.48      291.39      4.31 o 
  11   1   0      143.22      140.56      3.58 o 
  12   1   0        5.44        7.51      0.83 o 
  13   1   0       11.36        9.71      0.77 o 
  14   1   0        0.54        0.85      0.39 o 
   0   2   0     9449.87     9399.31    592.49 o 
   1   2   0     7830.10     8247.84    229.50 o 
   2   2   0     5578.99     5466.61     57.45 o 
   3   2   0    11737.01    10978.32    244.89 o 
   4   2   0     1096.47      934.16     13.59 o 
   5   2   0     4516.96     4353.81     80.35 o 
   6   2   0       37.40       43.99      4.33 o 
   7   2   0      131.94      132.13      1.89 o 
   8   2   0      200.69      214.20      2.75 o 
   9   2   0      279.31      271.59      2.95 o 
  10   2   0     3201.67     3228.34     19.46 o 
  11   2   0       34.15       42.78      1.70 o 
  12   2   0     1113.82     1103.40      9.17 o 
  13   2   0      231.75      230.79      4.05 o 
  14   2   0        6.96        7.81      0.72 o 
   1   3   0      981.79     1001.82     10.99 o 
   2   3   0       49.24       57.40      2.33 o 
   3   3   0      813.24      786.27     15.40 o 
   4   3   0       12.59       12.58      1.49 o 
   5   3   0       33.77       43.86      2.35 o 
   6   3   0     2415.48     2495.82     23.17 o 
   7   3   0      206.26      191.70      2.26 o 
   8   3   0      390.02      391.05      3.86 o 
   9   3   0       31.68       36.56      1.36 o 
  10   3   0       74.85       71.03      2.08 o 
  11   3   0       64.48       70.78      2.09 o 
  12   3   0        4.66        2.06      0.72 o 
  13   3   0       13.60       15.90      1.62 o 
   0   4   0     2511.52     2398.20     29.56 o 
   1   4   0      303.79      257.70      4.92 o 
   2   4   0     2762.17     2991.14     26.04 o 
   3   4   0     1291.35     1422.53     19.10 o 
   4   4   0       29.52       28.24      1.92 o 
   5   4   0      656.02      613.98      6.18 o 
   6   4   0      208.99      206.12      2.66 o 
   7   4   0     3011.56     2970.24     33.32 o 
   8   4   0     2434.28     2492.64     17.16 o 
   9   4   0     1954.07     1949.17     12.45 o 
  10   4   0      356.20      364.99      4.51 o 
  11   4   0      122.21      124.71      2.97 o 
  12   4   0        1.94        0.80      0.47 o 
  13   4   0      129.32      117.26      5.25 o 
   1   5   0        1.39        5.09      1.70 o 
   2   5   0      133.18      144.91      2.00 o 
   3   5   0      154.83      183.20      2.09 o 
   4   5   0        4.14        1.53      0.39 o 
   5   5   0     1680.66     1621.64     14.22 o 
   6   5   0      132.09      127.05      2.06 o 
   7   5   0      102.91      116.20      2.46 o 
   8   5   0      707.88      729.05      9.35 o 
   9   5   0      163.12      164.81      3.58 o 
  10   5   0      147.32      138.46      3.21 o 
  11   5   0       38.37       36.14      1.44 o 
  12   5   0       50.89       42.44      1.35 o 
   0   6   0        8.27       16.50      1.75 o 
   1   6   0        0.27        6.00      1.99 o 
   2   6   0      269.54      251.19      2.41 o 
   3   6   0      848.96      845.89      4.94 o 
   4   6   0     2820.76     2794.52     20.72 o 
   5   6   0      330.33      346.24      3.45 o 
   6   6   0     1004.28     1028.50     16.79 o 
   7   6   0      473.34      512.62      5.95 o 
   8   6   0       15.23       12.33      1.14 o 
   9   6   0      905.21      884.01     10.19 o 
  10   6   0      489.14      475.80      6.89 o 
  11   6   0      349.59      360.39      6.20 o 
   1   7   0      415.15      428.40      4.25 o 
   2   7   0      208.10      223.06      3.14 o 
   3   7   0     1002.94      996.70      5.59 o 
   4   7   0       29.50       31.41      1.04 o 
   5   7   0     1033.35     1073.97     10.95 o 
   6   7   0        0.65        1.60      0.67 o 
   7   7   0      136.34      134.74      3.24 o 
   8   7   0      428.87      422.62      7.79 o 
   9   7   0       52.61       56.91      1.88 o 
  10   7   0        1.33        2.25      0.48 o 
   0   8   0      970.09     1066.45     12.97 o 
   1   8   0      279.78      293.42      4.67 o 
   2   8   0      466.57      507.27      5.19 o 
   3   8   0        7.12        7.53      0.65 o 
   4   8   0      160.22      159.83      2.58 o 
   5   8   0      295.67      305.57      3.83 o 
   6   8   0      454.76      471.57      5.08 o 
   7   8   0      363.55      356.49      4.87 o 
   8   8   0        8.74       10.86      0.78 o 
   9   8   0      408.36      377.60      5.35 o 
   1   9   0       18.33       24.01      1.37 o 
   2   9   0       54.61       52.88      1.72 o 
   3   9   0      184.96      180.19      3.19 o 
   4   9   0       15.96       15.61      1.47 o 
   5   9   0        4.23        4.99      0.90 o 
   6   9   0       78.87       68.40      2.46 o 
   7   9   0       42.69       43.36      3.03 o 
   0  10   0      143.77      155.39      3.40 o 
   1  10   0       98.01       89.24      2.24 o 
   2  10   0       82.90       88.00      2.19 o 
   3  10   0      130.80      130.88      3.06 o 
   4  10   0      675.26      678.04     11.48 o 
 -14   1   1      389.71      385.56      3.72 o 
 -13   1   1       38.36       41.86      1.40 o 
 -12   1   1      447.60      464.30      5.51 o 
 -11   1   1      802.34      868.74      8.18 o 
 -10   1   1     1792.98     1819.50     16.58 o 
  -9   1   1        2.83        1.66      0.52 o 
  -8   1   1        7.73       10.70      0.70 o 
  -7   1   1     1512.76     1483.42     10.33 o 
  -6   1   1      213.29      184.70     10.54 o 
  -5   1   1     1771.94     1694.33     36.66 o 
  -4   1   1        6.55       11.49      1.53 o 
  -3   1   1     5145.58     4864.91     43.58 o 
  -2   1   1      129.08      107.65      3.16 o 
  -1   1   1      960.44     1045.85     40.23 o 
   0   1   1      283.50      276.17     10.83 o 
   1   1   1     2795.37     2860.38     42.06 o 
   2   1   1      985.08      963.45      9.70 o 
   3   1   1        0.76        3.17      1.26 o 
   4   1   1      785.25      699.54     10.98 o 
   5   1   1      831.17      992.30     18.21 o 
   6   1   1     3532.97     3731.53     59.70 o 
   7   1   1      274.93      295.44      4.83 o 
   8   1   1      309.68      276.84      9.49 o 
   9   1   1      843.08      848.11     10.30 o 
  10   1   1       68.28       66.54      1.91 o 
  11   1   1      136.96      150.69      3.40 o 
  12   1   1      414.09      386.39      4.71 o 
  13   1   1       38.51       46.37      1.72 o 
  14   1   1       66.89       66.89      2.42 o 
 -14   2   1        1.83        1.44      0.58 o 
 -13   2   1       23.43       26.36      1.42 o 
 -12   2   1      137.11      127.26      2.88 o 
 -11   2   1      686.13      711.29      5.71 o 
 -10   2   1      315.68      313.56      3.91 o 
  -9   2   1      412.61      417.57      3.72 o 
  -8   2   1      114.76       95.04      2.15 o 
  -7   2   1      351.98      382.30      5.55 o 
  -6   2   1      184.75      173.87      7.06 o 
  -5   2   1       14.14       23.21      1.63 o 
  -4   2   1        9.32        8.57      1.71 o 
  -3   2   1      146.10      136.64      4.71 o 
  -2   2   1     3433.05     3341.50     14.96 o 
  -1   2   1    37855.77    33577.40    147.52 o 
   0   2   1     1692.18     1727.29     69.08 o 
   1   2   1       21.86       28.31      1.40 o 
   2   2   1     5007.79     4777.84     82.79 o 
   3   2   1      971.39      921.34      9.25 o 
   4   2   1      292.48      315.79      4.88 o 
   5   2   1        9.34        3.34      1.52 o 
   6   2   1      155.87      169.34      7.01 o 
   7   2   1      296.66      370.19      3.61 o 
   8   2   1       89.76       92.05      1.82 o 
   9   2   1       96.93      101.06      2.03 o 
  10   2   1      515.53      519.75      5.34 o 
  11   2   1       48.94       49.21      1.96 o 
  12   2   1       30.97       37.70      1.75 o 
  13   2   1        6.23        9.72      1.07 o 
  14   2   1        0.76        0.84      0.48 o 
 -13   3   1       60.70       56.71      3.22 o 
 -12   3   1       10.28        8.51      0.95 o 
 -11   3   1      102.17      104.96      2.55 o 
 -10   3   1      121.57      128.61      2.51 o 
  -9   3   1      270.62      288.18      4.10 o 
  -8   3   1      171.82      163.67      2.40 o 
  -7   3   1      171.35      171.41      2.20 o 
  -6   3   1      224.48      206.86      2.18 o 
  -5   3   1      523.18      468.68      7.45 o 
  -4   3   1      516.16      513.92      7.10 o 
  -3   3   1     4257.62     4368.30    155.33 o 
  -2   3   1    12002.98    13208.31    163.74 o 
  -1   3   1     2566.64     2663.76     18.25 o 
   0   3   1     7829.01     8242.86     32.02 o 
   1   3   1     1008.24     1037.12     10.44 o 
   2   3   1     5494.30     6127.93     70.87 o 
   3   3   1     1950.96     1944.35     34.59 o 
   4   3   1      106.72      115.43      5.97 o 
   5   3   1     1600.77     1524.04     29.97 o 
   6   3   1     2721.37     2836.35     32.20 o 
   7   3   1        3.43        5.92      0.84 o 
   8   3   1      466.57      464.02      3.76 o 
   9   3   1      450.50      449.86      4.54 o 
  10   3   1      253.04      255.12      3.33 o 
  11   3   1       44.57       49.84      1.71 o 
  12   3   1      280.86      283.82      8.47 o 
  13   3   1       15.29       12.25      1.10 o 
 -13   4   1        1.60        1.80      0.62 o 
 -12   4   1        8.27        5.97      0.71 o 
 -11   4   1       55.14       57.47      1.85 o 
 -10   4   1       43.01       43.21      1.62 o 
  -9   4   1       48.84       55.79      1.80 o 
  -8   4   1        9.41       10.26      0.85 o 
  -7   4   1      282.64      283.53      3.33 o 
  -6   4   1       84.22       91.65      1.63 o 
  -5   4   1      971.88      954.15     10.12 o 
  -4   4   1       27.92       30.41      1.99 o 
  -3   4   1     1371.03     1415.48     11.25 o 
  -2   4   1     1134.85     1123.79      9.39 o 
  -1   4   1      386.03      456.47      7.47 o 
   0   4   1        2.05        4.82      1.00 o 
   1   4   1       18.25       18.10      1.89 o 
   2   4   1      564.97      600.53     14.50 o 
   3   4   1     6042.45     6276.96     41.61 o 
   4   4   1     2851.99     3017.42     17.00 o 
   5   4   1      584.21      657.00      6.80 o 
   6   4   1       23.97       24.58      0.87 o 
   7   4   1       48.19       62.38      1.58 o 
   8   4   1      525.84      538.59      5.76 o 
   9   4   1      968.68     1016.40      9.23 o 
  10   4   1      202.12      202.03      3.09 o 
  11   4   1       72.00       71.35      1.96 o 
  12   4   1        0.21        0.47      0.61 o 
  13   4   1        1.86        1.90      0.68 o 
 -12   5   1       45.48       48.52      1.46 o 
 -11   5   1       10.25       12.11      1.50 o 
 -10   5   1       53.79       56.22      1.94 o 
  -9   5   1       52.26       50.68      2.08 o 
  -8   5   1     2207.04     2186.27     21.24 o 
  -7   5   1     2418.40     2436.01     39.10 o 
  -6   5   1      143.57      135.65      2.24 o 
  -5   5   1      213.94      186.77      2.24 o 
  -4   5   1      309.88      307.32      3.75 o 
  -3   5   1     1008.01      970.60      5.56 o 
  -2   5   1      742.09      706.53      4.49 o 
  -1   5   1      496.74      535.38      5.00 o 
   0   5   1      729.98      696.40      5.92 o 
   1   5   1      551.59      513.58      3.73 o 
   2   5   1     1124.15     1152.61      7.52 o 
   3   5   1      695.78      769.86      4.61 o 
   4   5   1      151.58      174.91      1.97 o 
   5   5   1     1093.31     1102.66     10.91 o 
   6   5   1        6.80        4.02      0.57 o 
   7   5   1      255.87      256.92      3.48 o 
   8   5   1       61.73       65.07      1.89 o 
   9   5   1      115.80      109.19      2.92 o 
  10   5   1       12.68       10.93      0.89 o 
  11   5   1        7.43        4.55      0.63 o 
  12   5   1      145.18      140.40      3.64 o 
 -11   6   1        3.32        2.06      0.51 o 
 -10   6   1       26.30       30.77      1.19 o 
  -9   6   1       45.83       46.05      2.07 o 
  -8   6   1        1.36        1.09      0.64 o 
  -7   6   1      994.01     1054.81      8.11 o 
  -6   6   1       37.95       37.18      1.40 o 
  -5   6   1       66.76       69.42      1.86 o 
  -4   6   1      553.94      553.37      4.11 o 
  -3   6   1       89.79       88.00      1.56 o 
  -2   6   1      656.29      652.22      7.13 o 
  -1   6   1      178.45      180.83      1.99 o 
   0   6   1      569.26      586.97      3.97 o 
   1   6   1       38.29       45.98      1.06 o 
   2   6   1      318.03      330.23      2.87 o 
   3   6   1      441.01      441.32      3.34 o 
   4   6   1      248.88      249.66      2.61 o 
   5   6   1        3.44        4.99      0.50 o 
   6   6   1       68.45       65.00      1.64 o 
   7   6   1       39.87       41.12      1.51 o 
   8   6   1      264.46      276.02      5.56 o 
   9   6   1      137.82      132.63      3.05 o 
  10   6   1       16.31       19.63      1.17 o 
  11   6   1      226.42      215.86      3.45 o 
 -10   7   1       55.09       65.02      2.02 o 
  -9   7   1      330.94      340.38      4.30 o 
  -8   7   1     1398.97     1444.81     11.52 o 
  -7   7   1       61.73       71.19      2.17 o 
  -6   7   1     2141.24     2193.85     23.70 o 
  -5   7   1      332.33      341.55      3.83 o 
  -4   7   1       63.41       61.13      1.66 o 
  -3   7   1      884.53      885.60      5.85 o 
  -2   7   1     1453.21     1456.83      8.74 o 
  -1   7   1      105.94      110.24      2.43 o 
   0   7   1      278.23      276.79      3.12 o 
   1   7   1      219.30      239.78      2.79 o 
   2   7   1      365.44      389.86      3.31 o 
   3   7   1      107.29      118.62      1.84 o 
   4   7   1      132.55      137.49      2.17 o 
   5   7   1      506.82      542.14      5.07 o 
   6   7   1      822.42      839.78     14.29 o 
   7   7   1      505.57      513.80      6.23 o 
   8   7   1      887.32      921.94      7.92 o 
   9   7   1      272.37      263.81      5.28 o 
  10   7   1       23.30       21.54      1.13 o 
  -9   8   1      438.93      420.12      5.98 o 
  -8   8   1       90.22       93.73      2.07 o 
  -7   8   1       17.52       17.36      1.03 o 
  -6   8   1      531.49      506.77      4.75 o 
  -5   8   1       37.24       35.19      1.27 o 
  -4   8   1        4.34        5.31      0.58 o 
  -3   8   1        5.06        4.59      0.73 o 
  -2   8   1     1446.22     1516.90      9.95 o 
  -1   8   1      132.18      154.88      3.42 o 
   0   8   1      224.43      240.68      4.25 o 
   1   8   1       62.20       67.16      1.99 o 
   2   8   1       20.28       21.95      1.02 o 
   3   8   1     1207.34     1261.53     12.10 o 
   4   8   1      158.39      166.72      2.58 o 
   5   8   1      213.82      210.55      2.99 o 
   6   8   1      417.18      421.87      6.48 o 
   7   8   1       13.42       13.11      0.94 o 
   8   8   1      848.36      792.08      7.98 o 
   9   8   1      154.25      145.24      2.45 o 
  -7   9   1      190.60      196.62      6.44 o 
  -6   9   1       31.50       33.63      2.01 o 
  -5   9   1        0.57        0.70      0.72 o 
  -4   9   1       64.26       62.11      2.67 o 
  -3   9   1       92.97      102.39      2.80 o 
  -2   9   1       13.00       13.54      0.91 o 
  -1   9   1       67.72       69.23      2.10 o 
   0   9   1      393.46      410.85      4.79 o 
   1   9   1       85.73       88.86      2.47 o 
   2   9   1      542.53      526.08      6.30 o 
   3   9   1       51.06       46.15      1.73 o 
   4   9   1      189.55      180.72      4.38 o 
   5   9   1       10.32        9.66      0.80 o 
   6   9   1      384.62      357.99      7.18 o 
  -4  10   1        7.70        8.94      1.48 o 
  -3  10   1      263.61      267.10      3.70 o 
  -2  10   1       11.31       10.23      0.86 o 
  -1  10   1      210.55      203.28      3.53 o 
   0  10   1      693.17      688.00      4.98 o 
   1  10   1        0.12        0.20      0.47 o 
   2  10   1      288.34      282.23      5.41 o 
   3  10   1      403.76      434.04      5.45 o 
 -14   0   2        3.88        3.61      0.92 o 
 -13   0   2      149.21      173.60      4.07 o 
 -12   0   2      114.30      103.67      3.55 o 
 -11   0   2     3143.93     3021.63     25.35 o 
 -10   0   2     2422.81     2442.08     20.23 o 
  -9   0   2      249.59      246.80      3.95 o 
  -8   0   2       95.39       84.53      2.32 o 
  -7   0   2      387.17      395.16      9.26 o 
  -6   0   2     1552.72     1297.06     25.29 o 
  -5   0   2     9624.29     8917.40     39.40 o 
  -4   0   2      857.84      798.83     30.09 o 
  -3   0   2     8612.77     7665.83     40.44 o 
  -2   0   2      178.76      165.22      5.28 o 
  -1   0   2       30.26       33.12      1.09 o 
   0   0   2      356.90      365.77      6.54 o 
   1   0   2     2073.75     1801.29     20.74 o 
   2   0   2    13497.82    12313.51     55.17 o 
   3   0   2    75124.69    47997.80    116.38 o 
   4   0   2    19479.01    17528.48     76.13 o 
   5   0   2     1727.46     1879.51     27.15 o 
   6   0   2    24468.16    24211.32    105.29 o 
   7   0   2     1972.00     1919.15     60.05 o 
   8   0   2     2774.89     2795.66     15.94 o 
   9   0   2     6391.60     6409.57     36.71 o 
  10   0   2     1213.87     1239.09     16.78 o 
  11   0   2       22.47       25.17      1.82 o 
  12   0   2      341.25      372.38      6.94 o 
  13   0   2       15.57       16.34      1.25 o 
  14   0   2      169.19      165.94      7.55 o 
 -14   1   2      115.04      108.19      2.91 o 
 -13   1   2      439.87      448.41      6.11 o 
 -12   1   2        2.60        2.69      0.64 o 
 -11   1   2       25.01       26.38      1.43 o 
 -10   1   2        0.94        2.30      0.65 o 
  -9   1   2        1.29        1.30      0.81 o 
  -8   1   2     1243.28     1166.04     12.81 o 
  -7   1   2       14.02       13.31      0.77 o 
  -6   1   2      654.59      667.42     32.09 o 
  -5   1   2     1501.99     1488.84     21.36 o 
  -4   1   2      254.64      254.85      6.55 o 
  -3   1   2     7601.22     7732.66     46.58 o 
  -2   1   2     2157.36     2276.83     12.09 o 
  -1   1   2     4004.79     4414.39    159.37 o 
   0   1   2     4572.24     4485.83    204.05 o 
   1   1   2      437.56      443.61      5.67 o 
   2   1   2    26491.58    21389.74    541.34 o 
   3   1   2      736.76      698.69      9.61 o 
   4   1   2        6.40       10.76      1.29 o 
   5   1   2     1121.17     1080.59     15.59 o 
   6   1   2      712.48      685.36     13.59 o 
   7   1   2      843.70      846.53      7.35 o 
   8   1   2       87.83       92.90      2.31 o 
   9   1   2      419.05      429.57      4.95 o 
  10   1   2      112.86      116.44      2.50 o 
  11   1   2        6.97        7.20      0.85 o 
  12   1   2       12.50       13.07      1.17 o 
  13   1   2       41.56       36.27      1.51 o 
  14   1   2       31.86       27.77      1.37 o 
 -14   2   2      105.42      117.01      5.31 o 
 -13   2   2       97.58       92.54      2.24 o 
 -12   2   2      196.61      194.70      3.19 o 
 -11   2   2       83.24       92.54      2.13 o 
 -10   2   2      636.66      636.31      6.04 o 
  -9   2   2     2510.91     2431.97     28.98 o 
  -8   2   2     2520.30     2389.77     31.13 o 
  -7   2   2      257.55      232.90      2.61 o 
  -6   2   2      979.17     1083.98     20.28 o 
  -5   2   2       27.82       25.70      2.69 o 
  -4   2   2        1.89        3.97      1.43 o 
  -3   2   2     2688.57     2603.30     62.33 o 
  -2   2   2     2239.82     2142.68     14.08 o 
  -1   2   2    17054.49    15803.52     59.01 o 
   0   2   2     9804.62     9567.41    388.71 o 
   1   2   2        3.21        3.17      0.70 o 
   2   2   2     8417.11     8362.33     34.96 o 
   3   2   2     1789.62     1860.47     17.87 o 
   4   2   2      395.02      354.99      5.68 o 
   5   2   2     6086.18     5768.98    161.03 o 
   6   2   2     4177.90     3829.43    156.53 o 
   7   2   2     1537.70     1468.85     11.81 o 
   8   2   2       34.55       29.10      1.24 o 
   9   2   2        0.11        0.37      0.50 o 
  10   2   2      490.08      486.61      5.90 o 
  11   2   2       62.29       67.01      2.29 o 
  12   2   2      605.70      619.98      8.01 o 
  13   2   2      275.47      293.84      4.45 o 
 -13   3   2        5.80        5.47      0.96 o 
 -12   3   2      210.25      212.29      3.67 o 
 -11   3   2      252.33      245.06      4.18 o 
 -10   3   2      333.12      347.78      4.27 o 
  -9   3   2     2017.05     2040.28     30.74 o 
  -8   3   2      449.60      443.44      7.61 o 
  -7   3   2      618.27      606.89      5.87 o 
  -6   3   2      624.45      590.06      6.62 o 
  -5   3   2      987.72      965.97     16.55 o 
  -4   3   2      340.26      365.49     11.44 o 
  -3   3   2       16.41       16.24      1.78 o 
  -2   3   2     3730.18     4124.27     18.74 o 
  -1   3   2     1630.73     1703.54     10.70 o 
   0   3   2     8577.03     8856.32     44.16 o 
   1   3   2      693.49      662.74      7.87 o 
   2   3   2      856.25      968.86     11.33 o 
   3   3   2      206.01      236.64      5.66 o 
   4   3   2      176.78      190.41      4.02 o 
   5   3   2      272.11      308.69      9.51 o 
   6   3   2       96.57      116.89      1.89 o 
   7   3   2       47.11       64.26      1.44 o 
   8   3   2        2.31        4.55      0.60 o 
   9   3   2      215.71      232.03      2.91 o 
  10   3   2       13.92       14.69      1.02 o 
  11   3   2        1.47        1.14      0.47 o 
  12   3   2       98.33       98.87      2.88 o 
  13   3   2        2.50        0.70      0.52 o 
 -13   4   2      318.23      313.28      8.28 o 
 -12   4   2     1410.96     1398.81     12.16 o 
 -11   4   2      242.34      250.81      4.76 o 
 -10   4   2      248.30      255.56      3.79 o 
  -9   4   2      581.60      582.63      6.11 o 
  -8   4   2       98.68      106.27      2.26 o 
  -7   4   2      483.29      452.89      4.37 o 
  -6   4   2     1647.70     1576.30     14.36 o 
  -5   4   2     8658.19     8219.06     27.67 o 
  -4   4   2     2765.35     2620.10     18.45 o 
  -3   4   2      155.85      172.34      4.62 o 
  -2   4   2     1601.72     1498.47     16.35 o 
  -1   4   2       22.26       21.35      1.40 o 
   0   4   2     2048.90     2239.56     64.36 o 
   1   4   2      662.90      649.54     10.75 o 
   2   4   2     4410.69     4581.70     31.23 o 
   3   4   2      322.58      224.68      4.73 o 
   4   4   2     2802.60     2962.37     20.12 o 
   5   4   2        5.63        7.84      1.39 o 
   6   4   2       92.93      133.11      2.49 o 
   7   4   2      741.79      718.61      7.32 o 
   8   4   2       42.57       45.60      1.32 o 
   9   4   2     2853.27     2857.63     12.17 o 
  10   4   2      215.71      224.54      4.29 o 
  11   4   2      838.23      835.67      9.07 o 
  12   4   2      403.10      380.74      5.73 o 
  13   4   2       91.91       92.37      4.45 o 
 -12   5   2       74.48       70.85      1.48 o 
 -11   5   2      125.24      129.39      3.02 o 
 -10   5   2      132.16      137.30      3.48 o 
  -9   5   2      194.36      195.90      4.34 o 
  -8   5   2        7.79       10.23      1.33 o 
  -7   5   2       49.08       48.73      1.67 o 
  -6   5   2        2.45        2.16      0.49 o 
  -5   5   2       32.94       35.18      1.13 o 
  -4   5   2      195.11      228.71      3.06 o 
  -3   5   2      262.90      260.58      2.71 o 
  -2   5   2     3662.92     3636.09     22.85 o 
  -1   5   2     1936.54     2164.72     20.39 o 
   0   5   2      362.57      379.18      3.04 o 
   1   5   2      560.20      591.92      7.15 o 
   2   5   2       17.21       13.70      0.66 o 
   3   5   2      118.65      110.13      1.59 o 
   4   5   2      304.54      333.45      3.89 o 
   5   5   2       53.06       58.08      1.31 o 
   6   5   2       20.04       21.04      0.99 o 
   7   5   2       99.85      106.47      2.38 o 
   8   5   2      108.99      106.20      2.43 o 
   9   5   2       81.79       83.78      2.31 o 
  10   5   2      151.20      143.13      2.90 o 
  11   5   2       45.43       54.20      1.76 o 
  12   5   2       35.52       35.28      1.62 o 
 -11   6   2        4.14        5.81      0.84 o 
 -10   6   2      116.69      120.30      2.15 o 
  -9   6   2      968.79      973.17     11.67 o 
  -8   6   2      527.98      545.77      7.11 o 
  -7   6   2      296.85      301.76      5.04 o 
  -6   6   2      128.45      121.75      2.20 o 
  -5   6   2       81.89       90.89      1.84 o 
  -4   6   2      342.95      366.77      3.35 o 
  -3   6   2     7783.18     7908.01     16.93 o 
  -2   6   2      808.25      793.80      9.44 o 
  -1   6   2      264.39      256.51      2.96 o 
   0   6   2      241.83      229.27      2.50 o 
   1   6   2       12.91       15.33      0.67 o 
   2   6   2        6.06        3.26      0.44 o 
   3   6   2      466.15      489.11      4.03 o 
   4   6   2       46.20       53.54      1.17 o 
   5   6   2     1744.44     1760.98     17.48 o 
   6   6   2      197.62      194.66      2.68 o 
   7   6   2     2258.15     2380.86     19.29 o 
   8   6   2      644.77      647.25     13.75 o 
   9   6   2       26.90       25.21      1.56 o 
  10   6   2       14.46       14.36      0.98 o 
  11   6   2       79.74       75.88      1.78 o 
 -10   7   2        0.89        1.38      0.63 o 
  -9   7   2      181.90      181.32      3.48 o 
  -8   7   2        4.91        3.90      0.82 o 
  -7   7   2       16.14       17.93      1.28 o 
  -6   7   2       66.54       66.46      1.92 o 
  -5   7   2      118.04      110.77      2.45 o 
  -4   7   2      116.92      135.43      2.48 o 
  -3   7   2        0.70        0.78      0.56 o 
  -2   7   2      280.86      269.08      4.17 o 
  -1   7   2       15.81       19.54      1.02 o 
   0   7   2      608.62      633.14      4.88 o 
   1   7   2      838.02      842.97      5.43 o 
   2   7   2      116.25      129.26      1.89 o 
   3   7   2      659.97      681.15      5.66 o 
   4   7   2        1.59        3.07      0.44 o 
   5   7   2      484.85      509.13      5.59 o 
   6   7   2        7.51        7.21      0.76 o 
   7   7   2      205.69      217.84      3.58 o 
   8   7   2      571.44      594.41      6.25 o 
   9   7   2      339.37      349.16      5.77 o 
  10   7   2      137.10      129.92      2.67 o 
  -9   8   2        7.99        9.34      1.00 o 
  -8   8   2        0.03        0.81      0.56 o 
  -7   8   2      214.53      232.11      3.54 o 
  -6   8   2       30.55       29.22      1.20 o 
  -5   8   2     1671.73     1653.68     12.16 o 
  -4   8   2      224.44      211.10      3.24 o 
  -3   8   2       65.64       71.39      2.02 o 
  -2   8   2       53.83       71.07      2.10 o 
  -1   8   2       91.56       91.77      2.91 o 
   0   8   2        0.74        1.46      0.50 o 
   1   8   2      246.46      259.11      3.62 o 
   2   8   2      976.63      992.52      9.62 o 
   3   8   2      613.53      618.13      7.10 o 
   4   8   2      504.40      502.91      4.45 o 
   5   8   2       32.19       30.18      1.23 o 
   6   8   2      307.44      324.81      3.76 o 
   7   8   2      197.43      198.47      3.00 o 
   8   8   2      133.26      133.16      3.24 o 
   9   8   2      157.41      157.60      4.63 o 
  -7   9   2        4.55        9.44      1.61 o 
  -6   9   2        0.67        1.14      0.45 o 
  -5   9   2        1.61        3.04      1.02 o 
  -4   9   2      487.54      515.68      6.33 o 
  -3   9   2      132.23      142.76      4.56 o 
  -2   9   2        5.63        5.07      0.73 o 
  -1   9   2       22.68       22.71      1.68 o 
   0   9   2      238.59      247.41      3.58 o 
   1   9   2       15.34       13.16      1.00 o 
   2   9   2       45.79       43.30      1.57 o 
   3   9   2       20.00       23.45      1.28 o 
   4   9   2      255.21      255.67      4.32 o 
   5   9   2        1.23        1.62      0.65 o 
   6   9   2      274.44      259.22      5.36 o 
   7   9   2        0.28       -0.46      0.80 o 
  -3  10   2      157.50      143.79      2.71 o 
  -2  10   2      289.40      276.60      3.87 o 
  -1  10   2      260.45      252.89      3.03 o 
   0  10   2      269.48      267.74      3.12 o 
   1  10   2      165.82      164.10      2.57 o 
   2  10   2      281.80      287.94     13.19 o 
   3  10   2       39.66       35.43      2.00 o 
 -14   1   3      382.08      404.06     12.37 o 
 -13   1   3       13.11       12.68      0.77 o 
 -12   1   3      464.28      466.07      4.73 o 
 -11   1   3     2346.31     2379.85     31.02 o 
 -10   1   3      104.06       92.18      2.06 o 
  -9   1   3      582.84      579.93      5.52 o 
  -8   1   3      289.56      265.42      4.54 o 
  -7   1   3     2102.91     2089.33     29.59 o 
  -6   1   3       28.19       30.60      2.27 o 
  -5   1   3     4114.19     4224.94    123.32 o 
  -4   1   3      516.11      492.60      5.27 o 
  -3   1   3     3081.79     3005.97     41.58 o 
  -2   1   3     1374.94     1363.81     20.61 o 
  -1   1   3      240.64      247.81      5.95 o 
   0   1   3      153.29      178.59      2.19 o 
   1   1   3    17049.63    15242.79    215.05 o 
   2   1   3     2410.57     2290.29     21.70 o 
   3   1   3     3882.88     3571.09     22.94 o 
   4   1   3     1248.42     1107.50     14.28 o 
   5   1   3     1271.69     1372.57     14.30 o 
   6   1   3       50.66      118.15      4.56 o 
   7   1   3     1605.22     1564.78      7.76 o 
   8   1   3      707.98      762.75      6.58 o 
   9   1   3      443.74      459.91      6.45 o 
  10   1   3       76.18       71.87      2.32 o 
  11   1   3      262.27      265.80      3.91 o 
  12   1   3       16.65       24.63      1.35 o 
  13   1   3       60.78       57.25      1.81 o 
  14   1   3      211.15      238.83      4.61 o 
 -14   2   3        9.78       12.17      2.12 o 
 -13   2   3      638.58      636.08      6.08 o 
 -12   2   3      133.36      133.33      2.66 o 
 -11   2   3        0.08        0.97      0.66 o 
 -10   2   3     1368.42     1391.75     17.68 o 
  -9   2   3      110.99      111.94      2.10 o 
  -8   2   3        2.32        3.12      0.44 o 
  -7   2   3      336.37      322.82      4.84 o 
  -6   2   3      120.41      128.66      4.53 o 
  -5   2   3     1376.96     1378.28     49.36 o 
  -4   2   3      154.26      174.25      5.89 o 
  -3   2   3        0.77        1.24      0.95 o 
  -2   2   3       92.81       82.11      3.54 o 
  -1   2   3     1302.34     1335.36     23.33 o 
   0   2   3       32.39       50.05      1.81 o 
   1   2   3      478.34      467.22      5.95 o 
   2   2   3     1111.08     1094.55     16.92 o 
   3   2   3       11.06        6.09      1.12 o 
   4   2   3      278.12      280.30      6.19 o 
   5   2   3     4057.16     4216.39     45.25 o 
   6   2   3      395.84      412.68      8.40 o 
   7   2   3      230.49      236.52      2.74 o 
   8   2   3       27.98       36.89      1.39 o 
   9   2   3        1.36        1.38      0.52 o 
  10   2   3      141.54      145.90      2.89 o 
  11   2   3       23.73       26.04      1.63 o 
  12   2   3       27.62       26.20      1.44 o 
  13   2   3       94.92       83.58      2.64 o 
 -13   3   3      766.14      768.92      8.50 o 
 -12   3   3        2.05        3.02      0.68 o 
 -11   3   3     1128.90     1125.05     10.67 o 
 -10   3   3       50.39       62.25      2.05 o 
  -9   3   3      103.88      104.42      2.10 o 
  -8   3   3     1231.35     1224.83     14.99 o 
  -7   3   3      867.28      862.18     12.82 o 
  -6   3   3      316.80      334.82      4.65 o 
  -5   3   3      358.14      398.18     10.59 o 
  -4   3   3      143.05       99.35      3.25 o 
  -3   3   3       10.33       17.57      2.31 o 
  -2   3   3     1664.69     1737.69     10.62 o 
  -1   3   3       12.16       10.75      1.35 o 
   0   3   3     1697.07     1719.90     29.75 o 
   1   3   3      928.38      974.39      9.80 o 
   2   3   3       41.35       33.34      2.10 o 
   3   3   3     6059.09     6454.92     89.47 o 
   4   3   3     2364.72     2441.80     34.51 o 
   5   3   3      318.05      389.11      5.01 o 
   6   3   3       64.26       57.71      1.37 o 
   7   3   3     1797.38     1824.52     20.75 o 
   8   3   3       81.69       90.07      1.87 o 
   9   3   3       37.46       37.30      1.22 o 
  10   3   3       44.40       37.57      1.44 o 
  11   3   3      482.29      503.56      7.09 o 
  12   3   3       59.19       54.47      2.14 o 
  13   3   3       81.61       74.95      2.36 o 
 -13   4   3      147.01      145.01      3.36 o 
 -12   4   3        3.39        2.28      0.61 o 
 -11   4   3        8.90        9.21      1.37 o 
 -10   4   3       79.80       87.97      2.45 o 
  -9   4   3      105.38      115.15      2.78 o 
  -8   4   3      279.74      269.62      3.61 o 
  -7   4   3        2.74        1.98      0.50 o 
  -6   4   3       58.81       53.82      1.35 o 
  -5   4   3      271.94      266.25      5.01 o 
  -4   4   3      702.13      760.74      9.02 o 
  -3   4   3     1040.61      989.55     11.58 o 
  -2   4   3       52.72       73.63      3.47 o 
  -1   4   3     1192.09     1294.81     29.40 o 
   0   4   3      573.46      626.82     19.54 o 
   1   4   3      424.40      381.13      6.98 o 
   2   4   3     1073.72     1215.41     17.05 o 
   3   4   3        3.33        4.61      0.80 o 
   4   4   3        0.02        0.84      0.35 o 
   5   4   3      142.08      161.30      2.88 o 
   6   4   3      220.04      224.36      2.70 o 
   7   4   3       41.43       44.18      1.44 o 
   8   4   3       62.77       63.73      1.72 o 
   9   4   3      836.48      832.66      6.06 o 
  10   4   3      230.38      217.91      3.72 o 
  11   4   3      177.29      165.68      2.85 o 
  12   4   3       48.05       45.09      1.94 o 
  13   4   3       56.82       52.64      3.25 o 
 -12   5   3      343.99      351.43      6.46 o 
 -11   5   3       22.54       21.82      1.30 o 
 -10   5   3      335.28      340.62      7.90 o 
  -9   5   3      140.22      137.37      5.29 o 
  -8   5   3      225.34      232.65      4.77 o 
  -7   5   3       43.58       39.73      1.90 o 
  -6   5   3      116.42      116.97      2.14 o 
  -5   5   3     1103.18     1098.33      8.17 o 
  -4   5   3       22.05       29.54      0.97 o 
  -3   5   3     3885.09     3905.85     26.35 o 
  -2   5   3       22.67       23.92      0.80 o 
  -1   5   3     2295.35     2383.43     17.15 o 
   0   5   3      118.44      126.26      2.41 o 
   1   5   3      615.64      616.82      4.45 o 
   2   5   3       17.18       19.84      0.77 o 
   3   5   3     2160.49     2124.05     20.93 o 
   4   5   3       75.64       73.06      1.28 o 
   5   5   3      324.59      338.30      4.24 o 
   6   5   3      239.13      251.69      2.82 o 
   7   5   3      373.17      347.70      5.19 o 
   8   5   3       19.79       16.24      1.22 o 
   9   5   3        8.99        6.09      0.70 o 
  10   5   3        1.00        2.75      0.70 o 
  11   5   3       85.23       91.23      2.21 o 
  12   5   3        1.53        1.90      0.70 o 
 -11   6   3      199.79      191.86      3.03 o 
 -10   6   3       27.30       31.61      1.98 o 
  -9   6   3        0.45        0.36      0.46 o 
  -8   6   3       60.08       63.35      2.06 o 
  -7   6   3       26.54       30.52      1.36 o 
  -6   6   3      369.98      380.29      4.79 o 
  -5   6   3      108.19      100.70      2.03 o 
  -4   6   3      521.69      528.88      4.09 o 
  -3   6   3      345.39      361.25      4.54 o 
  -2   6   3      737.98      693.32     11.59 o 
  -1   6   3      462.86      482.11      4.60 o 
   0   6   3      341.76      370.45      3.86 o 
   1   6   3       49.34       36.28      0.93 o 
   2   6   3     1408.78     1469.98      7.10 o 
   3   6   3       11.74       13.43      0.86 o 
   4   6   3      312.53      303.23      3.97 o 
   5   6   3       16.26       17.80      0.90 o 
   6   6   3     1649.96     1696.08     12.33 o 
   7   6   3      190.06      190.03      3.18 o 
   8   6   3      339.72      339.92      7.29 o 
   9   6   3      385.56      376.44      4.96 o 
  10   6   3        0.41        0.90      0.45 o 
  11   6   3       24.87       28.82      1.23 o 
 -10   7   3        0.30        0.63      0.55 o 
  -9   7   3       40.48       42.78      2.00 o 
  -8   7   3       12.83       12.88      1.12 o 
  -7   7   3      339.74      349.06      4.39 o 
  -6   7   3       17.32       16.93      0.96 o 
  -5   7   3     1346.30     1389.90     10.52 o 
  -4   7   3        1.76        4.04      0.60 o 
  -3   7   3     3299.50     3430.18     28.49 o 
  -2   7   3      920.30      957.16      8.35 o 
  -1   7   3       49.84       63.73      1.80 o 
   0   7   3     4267.33     4382.36     17.65 o 
   1   7   3      220.79      205.36      2.67 o 
   2   7   3       13.58       16.76      0.76 o 
   3   7   3      789.87      802.45      6.20 o 
   4   7   3      406.92      423.68      3.63 o 
   5   7   3      179.60      191.61      3.18 o 
   6   7   3        4.50        6.71      0.68 o 
   7   7   3      708.48      712.15      6.19 o 
   8   7   3       18.25       16.42      1.00 o 
   9   7   3        0.06        1.13      0.53 o 
  10   7   3        7.14        5.02      0.53 o 
  -9   8   3      283.55      261.33      4.22 o 
  -8   8   3      146.98      143.99      2.87 o 
  -7   8   3        0.11        0.71      0.67 o 
  -6   8   3     1004.60     1001.39      6.29 o 
  -5   8   3       43.22       36.04      1.24 o 
  -4   8   3      329.67      342.13      4.09 o 
  -3   8   3     1089.83     1087.66     11.26 o 
  -2   8   3      478.61      467.57      5.89 o 
  -1   8   3        0.78        1.94      0.61 o 
   0   8   3      113.58      108.20      2.31 o 
   1   8   3        1.59        2.54      0.51 o 
   2   8   3       18.78       25.28      1.03 o 
   3   8   3        0.35        0.73      0.43 o 
   4   8   3       29.08       31.65      1.21 o 
   5   8   3       46.32       49.27      1.39 o 
   6   8   3       11.50       11.23      0.74 o 
   7   8   3      119.00      116.93      2.06 o 
   8   8   3       16.56       20.73      1.11 o 
  -7   9   3      158.43      146.50      5.51 o 
  -6   9   3       65.03       56.69      1.77 o 
  -5   9   3      216.21      210.98      3.61 o 
  -4   9   3       51.65       46.79      1.61 o 
  -3   9   3      148.25      160.20      2.74 o 
  -2   9   3       30.67       26.35      1.36 o 
  -1   9   3      195.93      201.48      3.61 o 
   0   9   3       25.90       22.44      1.31 o 
   1   9   3       87.16       89.74      2.20 o 
   2   9   3      296.55      299.94      3.83 o 
   3   9   3        6.30        4.63      0.66 o 
   4   9   3       66.05       67.48      1.83 o 
   5   9   3      312.87      292.24      4.85 o 
   6   9   3       69.83       65.39      1.77 o 
  -3  10   3      185.96      212.93      3.84 o 
  -2  10   3        7.26        6.99      0.64 o 
  -1  10   3      107.86      106.84      1.93 o 
   0  10   3       91.94       81.38      1.72 o 
   1  10   3        2.06        2.37      0.47 o 
   2  10   3       51.61       54.76      3.51 o 
   3  10   3       70.30       74.21      2.74 o 
 -14   0   4       38.79       28.23      2.19 o 
 -13   0   4       79.23       72.89      2.89 o 
 -12   0   4     2011.71     1948.84     17.46 o 
 -11   0   4     1018.85     1095.85     12.79 o 
 -10   0   4     2579.58     2526.59     16.99 o 
  -9   0   4      460.94      433.43      6.00 o 
  -8   0   4     3298.16     3342.84     19.48 o 
  -7   0   4      492.22      485.82      5.53 o 
  -6   0   4     1735.32     1939.92     65.03 o 
  -5   0   4      903.45      955.72     11.75 o 
  -4   0   4      174.95      132.23      4.27 o 
  -3   0   4     8017.79     7403.00    193.79 o 
  -2   0   4     1034.75     1054.05     18.28 o 
  -1   0   4    20905.68    18937.57   1183.92 o 
   0   0   4      312.25      303.61      8.92 o 
   1   0   4      915.33      888.09     18.33 o 
   2   0   4      689.67      667.86     18.96 o 
   3   0   4      801.70      835.54     19.67 o 
   4   0   4     7797.41     7357.11     59.28 o 
   5   0   4     4531.49     4275.18     46.77 o 
   6   0   4     7908.61     7836.23     67.21 o 
   7   0   4     1562.85     1436.10     12.85 o 
   8   0   4      400.94      411.40      6.06 o 
   9   0   4     2619.73     2730.14     17.91 o 
  10   0   4      295.20      262.29      5.12 o 
  11   0   4     2123.57     2285.90     20.16 o 
  12   0   4     2069.86     2003.79     20.59 o 
  13   0   4      188.10      193.96      5.09 o 
 -14   1   4      395.02      409.28      6.84 o 
 -13   1   4      142.37      142.96      3.31 o 
 -12   1   4       27.91       24.97      1.05 o 
 -11   1   4       26.75       28.93      1.24 o 
 -10   1   4       33.30       35.36      1.37 o 
  -9   1   4     1011.40     1008.47      8.81 o 
  -8   1   4      953.21      918.19      6.72 o 
  -7   1   4       65.55       75.58      2.48 o 
  -6   1   4      849.42      797.91     13.48 o 
  -5   1   4      593.18      627.29     10.78 o 
  -4   1   4     2022.27     2022.19     54.15 o 
  -3   1   4     3581.59     3503.58     14.40 o 
  -2   1   4      540.10      586.23      7.96 o 
  -1   1   4     3651.29     3819.36     40.16 o 
   0   1   4      488.82      533.42     16.76 o 
   1   1   4      991.36     1005.51      9.21 o 
   2   1   4      334.03      322.20      7.91 o 
   3   1   4     2987.49     2876.08    163.97 o 
   4   1   4     4122.35     4202.23     24.72 o 
   5   1   4     2309.81     2403.10     20.01 o 
   6   1   4     1141.53     1169.40     10.45 o 
   7   1   4        7.50        9.55      0.64 o 
   8   1   4     2141.07     2221.45     19.31 o 
   9   1   4      705.28      741.99      9.10 o 
  10   1   4      373.66      347.11      5.82 o 
  11   1   4      405.50      412.70      4.85 o 
  12   1   4        0.81        1.04      0.54 o 
  13   1   4      348.91      310.55      4.29 o 
 -14   2   4      533.97      575.89     13.70 o 
 -13   2   4      233.12      221.09      3.47 o 
 -12   2   4        4.51        3.21      0.66 o 
 -11   2   4      198.96      215.06      3.40 o 
 -10   2   4      115.82      122.78      2.66 o 
  -9   2   4      561.70      553.00      6.11 o 
  -8   2   4      335.00      335.87      3.52 o 
  -7   2   4     5693.32     5330.13     51.12 o 
  -6   2   4      400.17      350.79      6.77 o 
  -5   2   4     5049.93     5186.85    126.26 o 
  -4   2   4       25.74       31.69      4.81 o 
  -3   2   4      250.80      277.81      7.58 o 
  -2   2   4     1017.80     1146.40     29.12 o 
  -1   2   4      720.83      845.64     10.66 o 
   0   2   4    17703.18    17260.54    113.66 o 
   1   2   4     5271.66     5543.32     23.44 o 
   2   2   4     4640.50     4636.41     34.41 o 
   3   2   4      800.53      856.83     16.63 o 
   4   2   4       42.79       35.47      2.63 o 
   5   2   4       57.97       49.82      3.01 o 
   6   2   4      420.75      383.20      6.44 o 
   7   2   4     1042.64      987.15      9.04 o 
   8   2   4       93.50       90.31      1.99 o 
   9   2   4     5052.39     4928.10     45.39 o 
  10   2   4        3.90        3.54      0.66 o 
  11   2   4      393.71      345.04      5.47 o 
  12   2   4       29.41       27.04      1.31 o 
  13   2   4        4.21        3.88      0.62 o 
 -13   3   4      121.17      129.70      2.41 o 
 -12   3   4      132.51      127.18      2.73 o 
 -11   3   4      777.09      780.57     12.25 o 
 -10   3   4      507.76      542.09      7.77 o 
  -9   3   4       18.19       22.14      1.42 o 
  -8   3   4      467.86      479.64      6.08 o 
  -7   3   4        0.62        2.97      0.73 o 
  -6   3   4       58.34       40.60      1.16 o 
  -5   3   4       31.50       46.59      1.87 o 
  -4   3   4     2501.98     2686.83     23.74 o 
  -3   3   4     5510.76     5693.91    229.79 o 
  -2   3   4      342.06      411.75      8.45 o 
  -1   3   4      158.44      192.94      5.07 o 
   0   3   4        4.05       10.62      3.04 o 
   1   3   4       99.24       94.63      3.14 o 
   2   3   4     1922.39     2168.87     19.39 o 
   3   3   4     1024.41     1094.32     17.06 o 
   4   3   4     3432.93     3585.80     30.62 o 
   5   3   4      965.26     1131.07     13.11 o 
   6   3   4        6.93        7.90      0.62 o 
   7   3   4        8.19       10.23      0.96 o 
   8   3   4      681.41      727.82      5.35 o 
   9   3   4       13.19        9.62      0.72 o 
  10   3   4       12.07        7.73      0.81 o 
  11   3   4        9.33        5.66      0.81 o 
  12   3   4      119.28      124.97      5.20 o 
  13   3   4      145.62      141.63      6.60 o 
 -13   4   4       49.25       49.38      1.92 o 
 -12   4   4      505.06      496.06      5.18 o 
 -11   4   4      460.31      469.25      5.41 o 
 -10   4   4     1140.29     1133.02     11.94 o 
  -9   4   4      524.72      529.50      6.75 o 
  -8   4   4       17.38       15.91      1.07 o 
  -7   4   4      572.43      585.05      7.16 o 
  -6   4   4      694.30      695.71      9.54 o 
  -5   4   4        0.78        3.25      0.50 o 
  -4   4   4      651.30      592.12      7.21 o 
  -3   4   4     6371.38     6416.30     64.92 o 
  -2   4   4     6367.89     6334.86     31.38 o 
  -1   4   4     6155.25     6297.08     70.48 o 
   0   4   4     2504.22     2836.85     76.79 o 
   1   4   4       72.13       91.91      3.81 o 
   2   4   4      652.84      671.84     13.14 o 
   3   4   4     1897.43     2012.17     22.59 o 
   4   4   4     2285.34     2269.42     20.81 o 
   5   4   4      539.46      502.59      4.51 o 
   6   4   4      802.13      796.28      5.33 o 
   7   4   4       86.91       94.78      2.62 o 
   8   4   4      398.80      381.18      3.98 o 
   9   4   4       41.10       41.16      1.42 o 
  10   4   4      313.11      276.90      4.33 o 
  11   4   4       98.89      120.48      2.65 o 
  12   4   4      753.13      734.50      7.64 o 
 -12   5   4      219.30      215.10      3.42 o 
 -11   5   4      115.29      118.05      2.24 o 
 -10   5   4      272.67      280.35      5.20 o 
  -9   5   4       20.36       23.78      3.01 o 
  -8   5   4      989.55      987.28     10.32 o 
  -7   5   4       24.92       27.09      1.36 o 
  -6   5   4      639.35      634.66      9.28 o 
  -5   5   4       19.69       24.26      0.99 o 
  -4   5   4      114.93      116.90      1.97 o 
  -3   5   4        7.95       12.13      0.81 o 
  -2   5   4      163.98      180.06      2.55 o 
  -1   5   4     2032.95     2015.61     20.39 o 
   0   5   4       57.04       48.68      1.31 o 
   1   5   4      377.57      406.13      3.80 o 
   2   5   4      852.75      917.33      4.80 o 
   3   5   4        9.89       16.73      0.68 o 
   4   5   4      107.05      126.84      3.17 o 
   5   5   4       78.42       78.67      1.55 o 
   6   5   4      668.03      661.06      6.93 o 
   7   5   4      233.39      237.18      3.29 o 
   8   5   4       16.53       19.69      1.22 o 
   9   5   4       55.20       54.23      1.79 o 
  10   5   4      135.27      126.93      2.80 o 
  11   5   4       13.31       14.97      0.97 o 
  12   5   4      108.98      107.62      5.56 o 
 -11   6   4        0.15       -0.01      0.37 o 
 -10   6   4       40.01       42.63      1.54 o 
  -9   6   4        0.35        0.89      0.49 o 
  -8   6   4      440.27      466.74      5.67 o 
  -7   6   4       52.53       52.17      1.71 o 
  -6   6   4     1735.02     1769.79     13.77 o 
  -5   6   4      573.52      536.98      7.46 o 
  -4   6   4       32.57       33.56      1.13 o 
  -3   6   4       25.60       22.10      0.97 o 
  -2   6   4      347.55      356.15      3.98 o 
  -1   6   4        2.91        2.19      0.48 o 
   0   6   4     5519.57     5579.47     16.17 o 
   1   6   4      661.81      614.17      4.53 o 
   2   6   4      622.68      602.47      4.72 o 
   3   6   4        4.01        5.87      0.52 o 
   4   6   4        5.71        6.77      0.73 o 
   5   6   4       93.23       94.88      2.18 o 
   6   6   4       47.46       47.47      1.54 o 
   7   6   4      714.85      736.77      6.22 o 
   8   6   4      342.73      349.00      4.17 o 
   9   6   4      464.19      451.62      4.33 o 
  10   6   4      134.61      133.68      2.53 o 
  11   6   4        6.63        5.45      0.52 o 
 -10   7   4       91.32       96.80      2.27 o 
  -9   7   4        9.41        8.67      1.10 o 
  -8   7   4      160.95      166.96      4.07 o 
  -7   7   4      150.11      145.56      2.56 o 
  -6   7   4      116.54      122.86      2.29 o 
  -5   7   4      205.14      237.45      3.20 o 
  -4   7   4       36.72       38.59      1.26 o 
  -3   7   4        7.25        4.51      0.65 o 
  -2   7   4      476.85      474.94      5.60 o 
  -1   7   4      752.41      794.46     10.56 o 
   0   7   4       50.74       43.10      1.45 o 
   1   7   4        0.56        0.69      0.50 o 
   2   7   4      253.39      253.65      2.89 o 
   3   7   4      351.26      352.29      3.19 o 
   4   7   4     1368.47     1429.29     13.93 o 
   5   7   4       94.25       96.58      1.79 o 
   6   7   4      251.03      261.63      3.24 o 
   7   7   4      316.56      297.38      3.71 o 
   8   7   4       26.94       28.20      1.12 o 
   9   7   4      128.04      131.16      2.53 o 
  10   7   4      222.82      216.74      2.88 o 
  -9   8   4        4.62        7.90      2.77 o 
  -8   8   4       18.48       17.22      1.19 o 
  -7   8   4        1.77        2.17      0.63 o 
  -6   8   4        1.24        1.64      0.53 o 
  -5   8   4      108.08      122.40      2.54 o 
  -4   8   4      162.27      165.95      3.02 o 
  -3   8   4     1865.38     1879.78     10.56 o 
  -2   8   4       11.14       10.21      0.92 o 
  -1   8   4      553.62      539.20      5.11 o 
   0   8   4        5.08        3.17      0.60 o 
   1   8   4      153.23      143.51      2.52 o 
   2   8   4        3.90        5.01      0.55 o 
   3   8   4       10.04        9.15      0.65 o 
   4   8   4      785.93      770.35      8.18 o 
   5   8   4     1235.13     1209.33     12.24 o 
   6   8   4       60.48       58.91      1.48 o 
   7   8   4      258.46      252.29      2.92 o 
   8   8   4       33.37       32.24      1.15 o 
  -6   9   4      301.25      278.88      5.43 o 
  -5   9   4       41.35       35.54      1.48 o 
  -4   9   4        0.40        1.82      0.55 o 
  -3   9   4      528.44      494.75      6.22 o 
  -2   9   4      193.36      204.57      2.95 o 
  -1   9   4        2.42        2.36      0.56 o 
   0   9   4      375.37      386.04      5.06 o 
   1   9   4        1.19        1.61      0.48 o 
   2   9   4        0.36        1.24      0.44 o 
   3   9   4       71.02       63.51      1.91 o 
   4   9   4      321.06      304.12      4.22 o 
   5   9   4        5.17        7.23      0.73 o 
   6   9   4      273.90      271.89     10.48 o 
  -3  10   4      124.26      109.94      2.70 o 
  -2  10   4       12.83       12.42      1.02 o 
  -1  10   4       12.97        9.07      0.70 o 
   0  10   4      205.55      200.77      2.40 o 
   1  10   4      121.95      121.44      2.48 o 
   2  10   4       63.50       64.30      2.60 o 
 -14   1   5        1.10        1.57      0.51 o 
 -13   1   5       50.59       43.69      1.85 o 
 -12   1   5       10.89       16.00      0.99 o 
 -11   1   5       11.78       11.77      0.93 o 
 -10   1   5       48.58       48.21      1.50 o 
  -9   1   5        2.72        4.58      1.11 o 
  -8   1   5     3306.06     3196.43     25.68 o 
  -7   1   5        6.04        6.93      0.85 o 
  -6   1   5     3133.04     3136.63     45.00 o 
  -5   1   5     2270.63     2189.83     19.16 o 
  -4   1   5      968.85      902.64      8.92 o 
  -3   1   5     3056.11     3154.50     18.12 o 
  -2   1   5     1548.71     1649.41     22.68 o 
  -1   1   5     6331.26     6579.06     95.44 o 
   0   1   5      600.12      634.76     15.47 o 
   1   1   5      498.00      462.52      5.80 o 
   2   1   5      486.60      467.86     11.08 o 
   3   1   5      699.43      593.72     36.04 o 
   4   1   5        8.88        9.68      1.49 o 
   5   1   5      666.67      781.10     12.00 o 
   6   1   5     2591.06     2592.13     35.07 o 
   7   1   5     1943.51     1903.72     18.34 o 
   8   1   5      440.40      450.83      4.78 o 
   9   1   5     1045.70     1038.66      7.29 o 
  10   1   5      433.12      438.30      8.86 o 
  11   1   5       25.50       29.41      1.35 o 
  12   1   5      635.61      596.63      5.33 o 
  13   1   5       19.79       21.23      1.03 o 
 -13   2   5      112.42      114.31      2.78 o 
 -12   2   5      423.83      436.70      4.63 o 
 -11   2   5        5.77        6.59      0.78 o 
 -10   2   5       57.59       55.50      1.83 o 
  -9   2   5      381.28      400.71      5.15 o 
  -8   2   5      178.39      179.63      4.69 o 
  -7   2   5     1145.43     1179.28     18.64 o 
  -6   2   5       44.11       53.08      1.35 o 
  -5   2   5      192.64      221.64      4.10 o 
  -4   2   5     2038.92     2199.91     56.41 o 
  -3   2   5      112.69      118.89      7.71 o 
  -2   2   5        1.63        3.33      1.07 o 
  -1   2   5      459.12      471.30      7.21 o 
   0   2   5       11.73       14.52      1.98 o 
   1   2   5        2.27        2.66      0.60 o 
   2   2   5       99.49       97.22      3.36 o 
   3   2   5       26.88       21.78      1.99 o 
   4   2   5       71.79      113.05      4.39 o 
   5   2   5       82.11      103.28      2.90 o 
   6   2   5       13.77        7.50      0.54 o 
   7   2   5        0.58        2.79      0.46 o 
   8   2   5       35.56       40.51      1.35 o 
   9   2   5       90.14       83.95      2.39 o 
  10   2   5       39.99       41.16      1.79 o 
  11   2   5       30.23       22.24      1.27 o 
  12   2   5       95.77       96.08      2.27 o 
  13   2   5       10.21       10.13      0.84 o 
 -13   3   5       67.19       72.75      1.59 o 
 -12   3   5      287.60      309.24      4.00 o 
 -11   3   5      545.96      566.98      6.23 o 
 -10   3   5      163.83      165.41      3.53 o 
  -9   3   5       44.66       43.42      2.64 o 
  -8   3   5     2360.66     2355.12     35.86 o 
  -7   3   5      245.01      252.91      3.31 o 
  -6   3   5      399.87      364.67      5.24 o 
  -5   3   5     2774.98     2769.22     35.78 o 
  -4   3   5      278.11      256.77      5.17 o 
  -3   3   5      164.34      163.00      4.30 o 
  -2   3   5     4325.06     4649.23     94.61 o 
  -1   3   5      416.31      416.02      9.05 o 
   0   3   5     1079.86     1280.61     25.93 o 
   1   3   5      697.97      821.44     11.74 o 
   2   3   5     7946.01     8491.49     72.28 o 
   3   3   5      111.71      159.81      5.12 o 
   4   3   5        5.95       12.54      1.20 o 
   5   3   5       91.14       95.37      1.67 o 
   6   3   5     3226.38     3270.10     34.60 o 
   7   3   5       27.63       38.77      1.34 o 
   8   3   5       17.48       16.30      0.97 o 
   9   3   5      503.06      541.78      4.88 o 
  10   3   5      127.87      125.96      2.75 o 
  11   3   5       17.77       18.47      1.22 o 
  12   3   5       20.64       21.46      1.30 o 
  13   3   5       90.18       89.49      3.34 o 
 -13   4   5      300.76      297.49      5.90 o 
 -12   4   5       82.15       86.66      1.93 o 
 -11   4   5      690.07      738.86      5.41 o 
 -10   4   5      414.57      422.26      4.87 o 
  -9   4   5     1355.41     1385.95     12.23 o 
  -8   4   5      179.45      170.70      3.47 o 
  -7   4   5     1093.71     1086.17     17.65 o 
  -6   4   5      308.84      310.32      3.63 o 
  -5   4   5        3.76        3.79      0.38 o 
  -4   4   5       99.09      119.31      2.54 o 
  -3   4   5      188.02      209.85      5.04 o 
  -2   4   5      352.48      296.75      6.89 o 
  -1   4   5        0.33        4.27      0.78 o 
   0   4   5      104.64      108.11      5.15 o 
   1   4   5     1645.53     1729.99     21.78 o 
   2   4   5       16.15       20.84      1.30 o 
   3   4   5     1808.31     1911.22     12.56 o 
   4   4   5        0.75        7.14      0.81 o 
   5   4   5        0.44        1.52      0.39 o 
   6   4   5      436.01      452.87      4.09 o 
   7   4   5        0.68        0.68      0.49 o 
   8   4   5      464.36      465.58      5.01 o 
   9   4   5       87.56       80.25      1.94 o 
  10   4   5       50.89       45.82      1.61 o 
  11   4   5        0.56        0.94      0.56 o 
  12   4   5       46.40       52.33      1.73 o 
 -12   5   5      139.98      135.45      3.28 o 
 -11   5   5       28.80       27.27      1.09 o 
 -10   5   5     1070.56     1085.11     16.63 o 
  -9   5   5        4.41        4.01      0.88 o 
  -8   5   5      634.71      634.28      6.36 o 
  -7   5   5      164.80      161.04      2.76 o 
  -6   5   5       89.78       88.14      1.74 o 
  -5   5   5      152.26      141.52      2.07 o 
  -4   5   5      601.98      627.91      6.91 o 
  -3   5   5     1113.07     1061.95      8.93 o 
  -2   5   5     1498.90     1533.53     11.46 o 
  -1   5   5      434.30      406.40      3.41 o 
   0   5   5       78.50       92.58      1.76 o 
   1   5   5      235.59      248.40      3.47 o 
   2   5   5     1123.94     1225.10     11.58 o 
   3   5   5      386.25      384.41      5.02 o 
   4   5   5      759.41      813.14      6.65 o 
   5   5   5       16.04       16.37      0.85 o 
   6   5   5      565.23      568.11      4.58 o 
   7   5   5       73.08       78.69      1.81 o 
   8   5   5       35.06       27.44      1.18 o 
   9   5   5       46.70       45.93      1.63 o 
  10   5   5      125.91      111.39      2.54 o 
  11   5   5       50.99       46.04      2.09 o 
 -11   6   5      137.05      141.71      3.62 o 
 -10   6   5        0.75        1.18      0.59 o 
  -9   6   5      259.58      252.58      4.47 o 
  -8   6   5        0.42        1.42      0.84 o 
  -7   6   5        0.67        1.67      0.63 o 
  -6   6   5        0.41        1.44      0.56 o 
  -5   6   5      346.02      335.84      3.61 o 
  -4   6   5      894.86      866.26      5.82 o 
  -3   6   5      361.89      363.63      3.75 o 
  -2   6   5      501.83      486.63      4.10 o 
  -1   6   5       19.02       23.78      1.03 o 
   0   6   5       67.68       67.28      1.82 o 
   1   6   5      880.92      881.23      5.73 o 
   2   6   5     1041.08     1036.62      7.38 o 
   3   6   5     1189.72     1234.16      8.77 o 
   4   6   5      996.97     1015.09      9.14 o 
   5   6   5      139.89      145.31      2.59 o 
   6   6   5      146.70      158.49      2.90 o 
   7   6   5      276.24      264.63      3.96 o 
   8   6   5      201.49      204.56      3.15 o 
   9   6   5       30.47       30.34      1.26 o 
  10   6   5       13.67       10.76      0.77 o 
  11   6   5       61.01       71.39      3.89 o 
 -10   7   5       29.92       25.70      1.35 o 
  -9   7   5        7.21        7.58      0.89 o 
  -8   7   5        5.57        4.94      0.89 o 
  -7   7   5       25.08       28.91      1.40 o 
  -6   7   5      522.98      522.70      4.94 o 
  -5   7   5       82.14       81.69      1.87 o 
  -4   7   5      469.56      492.08      4.11 o 
  -3   7   5        7.73       10.92      1.17 o 
  -2   7   5      216.95      236.54      3.70 o 
  -1   7   5       12.76       17.01      1.15 o 
   0   7   5       22.57       23.62      1.13 o 
   1   7   5     1452.38     1486.54      7.77 o 
   2   7   5      644.43      689.99      4.69 o 
   3   7   5      459.13      460.18      3.37 o 
   4   7   5      523.15      550.40      4.90 o 
   5   7   5        4.95        6.20      0.61 o 
   6   7   5     1655.67     1634.62     23.36 o 
   7   7   5       22.85       19.94      0.92 o 
   8   7   5        4.96        2.65      0.46 o 
   9   7   5      361.84      366.36      4.00 o 
  -8   8   5        4.49        3.90      0.78 o 
  -7   8   5      306.76      302.41      5.08 o 
  -6   8   5      209.95      196.35      3.29 o 
  -5   8   5      134.58      125.03      2.78 o 
  -4   8   5      340.21      319.89      4.09 o 
  -3   8   5     1378.81     1333.12      9.35 o 
  -2   8   5        3.67        4.18      0.67 o 
  -1   8   5       47.81       41.60      1.50 o 
   0   8   5     1210.59     1168.89     10.10 o 
   1   8   5       63.12       60.71      1.67 o 
   2   8   5       46.78       40.81      1.23 o 
   3   8   5      662.15      640.93      7.48 o 
   4   8   5       18.69       19.34      0.87 o 
   5   8   5      120.10      109.51      1.71 o 
   6   8   5        2.15        2.03      0.41 o 
   7   8   5        8.58        8.78      0.61 o 
   8   8   5        2.32        2.25      0.43 o 
  -6   9   5       40.15       45.28      2.20 o 
  -5   9   5      109.99      108.24      2.47 o 
  -4   9   5      433.35      412.27      5.58 o 
  -3   9   5      159.55      172.86      2.56 o 
  -2   9   5        3.15        4.14      0.57 o 
  -1   9   5      521.62      514.88      4.50 o 
   0   9   5       65.82       58.10      1.45 o 
   1   9   5        0.57        0.79      0.39 o 
   2   9   5        9.65       11.06      0.96 o 
   3   9   5      159.99      161.87      3.28 o 
   4   9   5       13.98       14.57      1.24 o 
   5   9   5       22.73       27.21      1.33 o 
  -2  10   5      209.60      203.86      4.39 o 
  -1  10   5        2.80        6.14      3.30 o 
   0  10   5      209.35      213.72      3.71 o 
   1  10   5       30.68       39.13      3.00 o 
   2  10   5      107.37      108.57      4.74 o 
 -14   0   6       66.15       69.76      3.23 o 
 -13   0   6       39.98       46.88      2.25 o 
 -12   0   6        4.97        6.24      1.10 o 
 -11   0   6      117.75      120.26      3.70 o 
 -10   0   6        0.16        1.62      0.66 o 
  -9   0   6     1940.02     1898.14     17.69 o 
  -8   0   6     1567.85     1384.59     28.49 o 
  -7   0   6      374.64      294.81      5.32 o 
  -6   0   6      317.75      299.63      5.46 o 
  -5   0   6     7660.90     8213.67    276.85 o 
  -4   0   6     1330.82     1291.91     47.67 o 
  -3   0   6     3118.41     3302.15     18.86 o 
  -2   0   6     2053.49     2146.75     20.92 o 
  -1   0   6     5386.86     5159.34     41.78 o 
   0   0   6    12460.46    12327.24     72.56 o 
   1   0   6     1376.80     1334.19     28.11 o 
   2   0   6      845.03      790.37     24.47 o 
   3   0   6      105.45      109.15      6.55 o 
   4   0   6      290.66      286.19     13.75 o 
   5   0   6     1010.25      985.66     25.82 o 
   6   0   6      772.32      722.85     17.62 o 
   7   0   6      463.98      416.59      8.85 o 
   8   0   6     1727.87     1749.32     19.94 o 
   9   0   6      930.07      961.68     10.97 o 
  10   0   6     1145.54     1086.87     11.71 o 
  11   0   6        2.46        2.93      0.84 o 
  12   0   6     1047.61      949.14      8.24 o 
  13   0   6        2.23        5.00      0.79 o 
 -13   1   6      235.81      242.07      3.58 o 
 -12   1   6      284.07      293.81      5.24 o 
 -11   1   6      127.59      132.34      2.74 o 
 -10   1   6      263.76      262.51      3.31 o 
  -9   1   6       69.14       63.38      1.69 o 
  -8   1   6       61.48       48.55      1.32 o 
  -7   1   6       14.94        8.78      0.78 o 
  -6   1   6     2907.95     2802.96     22.59 o 
  -5   1   6      786.68      792.84     11.13 o 
  -4   1   6     4230.47     4452.02     22.80 o 
  -3   1   6      588.09      712.16     10.08 o 
  -2   1   6      570.06      522.38     11.88 o 
  -1   1   6     4225.45     4139.64     77.58 o 
   0   1   6       34.50       22.77      2.65 o 
   1   1   6     9856.75    10339.97    274.41 o 
   2   1   6      175.19      198.51      5.05 o 
   3   1   6      519.99      512.48     14.14 o 
   4   1   6      555.56      469.34     13.84 o 
   5   1   6       64.21       76.81      7.84 o 
   6   1   6     1428.47     1412.53     15.20 o 
   7   1   6       42.21       46.42      1.39 o 
   8   1   6      621.09      655.04      7.37 o 
   9   1   6      321.27      355.03      5.21 o 
  10   1   6      199.12      201.81      3.62 o 
  11   1   6       69.38       75.43      2.20 o 
  12   1   6       56.63       46.92      1.35 o 
  13   1   6      362.51      328.89      4.79 o 
 -13   2   6      215.76      204.69      2.76 o 
 -12   2   6      157.21      166.68      3.37 o 
 -11   2   6      419.91      428.09      7.01 o 
 -10   2   6     2160.72     2202.50     36.01 o 
  -9   2   6      120.35      125.64      2.33 o 
  -8   2   6      198.04      185.70      3.16 o 
  -7   2   6      140.32      139.33      2.72 o 
  -6   2   6      106.73      108.48      2.17 o 
  -5   2   6     4713.72     4521.38     42.94 o 
  -4   2   6     6014.08     6183.63    133.75 o 
  -3   2   6       28.38       18.89      1.65 o 
  -2   2   6     2545.17     2603.21     28.16 o 
  -1   2   6     4131.25     4500.87     62.26 o 
   0   2   6     3771.27     4132.98     74.59 o 
   1   2   6      110.99      126.75      5.69 o 
   2   2   6     3848.99     3807.70     47.46 o 
   3   2   6      715.92      578.16     21.58 o 
   4   2   6     4872.65     4633.57     39.86 o 
   5   2   6     1575.10     1592.16     19.46 o 
   6   2   6      517.77      529.92      8.97 o 
   7   2   6       54.52       55.63      1.54 o 
   8   2   6       24.11       31.94      1.39 o 
   9   2   6     1370.46     1341.74      9.26 o 
  10   2   6      435.92      438.99      5.54 o 
  11   2   6      243.56      257.12      3.92 o 
  12   2   6      349.57      367.86      6.51 o 
  13   2   6       71.03       73.82      1.87 o 
 -13   3   6      243.94      264.80      5.61 o 
 -12   3   6       13.62       15.41      0.84 o 
 -11   3   6       61.66       60.46      2.09 o 
 -10   3   6       94.75       97.39      2.44 o 
  -9   3   6      243.53      245.07      4.26 o 
  -8   3   6      559.01      521.69     17.09 o 
  -7   3   6      994.70      998.28     13.89 o 
  -6   3   6      659.52      725.87      6.81 o 
  -5   3   6      131.96      116.90      1.86 o 
  -4   3   6        3.97        6.19      0.66 o 
  -3   3   6      781.63      673.04     17.08 o 
  -2   3   6      177.06      152.93      7.56 o 
  -1   3   6     2859.06     3280.26    110.08 o 
   0   3   6     1254.11     1375.61     18.82 o 
   1   3   6        3.45        9.53      2.08 o 
   2   3   6       81.37      103.98      6.00 o 
   3   3   6      198.47      220.94      7.44 o 
   4   3   6     2014.43     2111.28     25.27 o 
   5   3   6      524.49      544.68      6.64 o 
   6   3   6      815.88      820.75      9.30 o 
   7   3   6        0.93        2.07      0.48 o 
   8   3   6      132.93      128.23      2.33 o 
   9   3   6        0.13        0.49      0.51 o 
  10   3   6        3.86        2.69      0.60 o 
  11   3   6      168.78      164.84      2.91 o 
  12   3   6        7.25        2.37      1.03 o 
 -12   4   6      553.88      539.17      4.95 o 
 -11   4   6      272.73      279.54      3.20 o 
 -10   4   6       55.33       58.67      2.02 o 
  -9   4   6       12.22       15.20      0.96 o 
  -8   4   6     4560.15     4422.71     28.41 o 
  -7   4   6      871.21      844.41      9.44 o 
  -6   4   6       36.03       30.71      1.16 o 
  -5   4   6       32.87       33.35      1.29 o 
  -4   4   6     1167.78     1096.39     11.01 o 
  -3   4   6     2014.49     2088.25     19.81 o 
  -2   4   6      178.06      214.84      4.19 o 
  -1   4   6     1853.53     1772.76     13.76 o 
   0   4   6     2768.36     2755.79     24.91 o 
   1   4   6     3141.98     3372.98     34.79 o 
   2   4   6     1593.58     1678.37      7.10 o 
   3   4   6        5.79       11.31      0.72 o 
   4   4   6     1715.92     1822.13     17.67 o 
   5   4   6       41.82       29.17      0.99 o 
   6   4   6     3344.87     3262.92     10.13 o 
   7   4   6      746.59      755.08      7.52 o 
   8   4   6     1171.96     1164.39      9.47 o 
   9   4   6       75.34       65.35      1.85 o 
  10   4   6       67.86       65.21      1.69 o 
  11   4   6       56.95       55.06      1.79 o 
  12   4   6      107.02       87.09     10.02 o 
 -12   5   6       11.57       13.48      1.01 o 
 -11   5   6        2.13        3.46      0.48 o 
 -10   5   6       28.80       30.99      1.31 o 
  -9   5   6      189.99      199.93      3.44 o 
  -8   5   6      488.01      524.74      6.36 o 
  -7   5   6      566.62      576.94      7.44 o 
  -6   5   6      134.17      119.07      1.88 o 
  -5   5   6      735.31      719.41      6.76 o 
  -4   5   6        9.03       13.24      1.42 o 
  -3   5   6      385.49      357.26      3.65 o 
  -2   5   6       21.03       23.11      1.00 o 
  -1   5   6      209.35      194.71      2.70 o 
   0   5   6      160.16      175.17      2.26 o 
   1   5   6      365.66      364.87      3.33 o 
   2   5   6      452.64      437.11      6.49 o 
   3   5   6      196.00      192.25      2.43 o 
   4   5   6      322.22      339.20      3.36 o 
   5   5   6        4.22        7.23      0.63 o 
   6   5   6      237.17      235.51      2.98 o 
   7   5   6        2.10        2.52      0.57 o 
   8   5   6       24.65       27.53      1.18 o 
   9   5   6      205.37      206.24      3.50 o 
  10   5   6      173.19      167.78      2.98 o 
  11   5   6       15.25       15.47      1.02 o 
 -11   6   6      594.16      621.21     11.62 o 
 -10   6   6       56.35       62.83      2.28 o 
  -9   6   6       66.14       67.62      2.51 o 
  -8   6   6      378.31      378.30      7.55 o 
  -7   6   6       46.05       39.45      1.94 o 
  -6   6   6       12.92       17.70      1.09 o 
  -5   6   6      880.61      860.28      6.93 o 
  -4   6   6      372.98      377.48      4.66 o 
  -3   6   6      817.80      752.32      5.44 o 
  -2   6   6      457.69      445.40      5.09 o 
  -1   6   6      332.23      329.29      5.18 o 
   0   6   6      747.87      729.72      5.96 o 
   1   6   6      159.64      170.58      2.40 o 
   2   6   6     1165.41     1191.95     11.92 o 
   3   6   6     1175.73     1133.54      8.29 o 
   4   6   6     2905.87     2876.85     18.92 o 
   5   6   6        1.74        2.67      0.61 o 
   6   6   6      234.29      230.39      3.43 o 
   7   6   6      238.38      233.25      3.66 o 
   8   6   6      101.89       93.88      2.11 o 
   9   6   6      432.13      406.43      4.22 o 
  10   6   6      163.72      156.56      3.42 o 
 -10   7   6      231.44      231.57      3.48 o 
  -9   7   6      136.45      137.01      2.57 o 
  -8   7   6      189.74      190.11      4.19 o 
  -7   7   6       18.69       15.96      1.18 o 
  -6   7   6      190.69      182.81      3.49 o 
  -5   7   6      146.08      139.67      2.91 o 
  -4   7   6      138.74      144.51      2.66 o 
  -3   7   6      165.93      179.60      3.27 o 
  -2   7   6      754.18      812.33      6.83 o 
  -1   7   6      376.47      391.60      4.98 o 
   0   7   6       18.44       25.41      1.06 o 
   1   7   6      192.30      189.70      2.44 o 
   2   7   6      288.68      303.10      3.03 o 
   3   7   6        9.97        8.01      0.55 o 
   4   7   6       20.87       20.86      0.84 o 
   5   7   6        2.14        2.46      0.49 o 
   6   7   6      180.56      179.74      2.39 o 
   7   7   6      624.17      636.19      7.53 o 
   8   7   6      169.78      171.41      2.43 o 
   9   7   6       18.92       22.37      0.89 o 
  -8   8   6      163.83      176.94      3.38 o 
  -7   8   6       28.64       33.65      1.70 o 
  -6   8   6      715.76      717.74      6.76 o 
  -5   8   6      441.36      427.79      4.98 o 
  -4   8   6       75.77       64.61      2.04 o 
  -3   8   6      107.17      103.42      1.85 o 
  -2   8   6      260.18      280.66      3.64 o 
  -1   8   6       91.88       99.80      2.25 o 
   0   8   6      791.33      772.15      5.76 o 
   1   8   6      106.27       96.23      2.05 o 
   2   8   6        4.70        4.34      0.61 o 
   3   8   6      292.69      284.37      3.25 o 
   4   8   6        0.33        0.58      0.43 o 
   5   8   6      101.18      106.22      1.79 o 
   6   8   6      186.79      175.45      3.09 o 
   7   8   6      412.88      413.45      4.36 o 
   8   8   6      479.99      445.65     11.85 o 
  -6   9   6      212.97      229.05      6.89 o 
  -5   9   6      169.06      190.09      3.85 o 
  -4   9   6       69.99       72.91      1.92 o 
  -3   9   6        0.07        0.16      0.46 o 
  -2   9   6      118.17      122.38      1.99 o 
  -1   9   6        0.04        0.53      0.33 o 
   0   9   6      686.46      677.28      6.46 o 
   1   9   6      413.08      415.13      6.44 o 
   2   9   6       77.91       94.57      2.02 o 
   3   9   6        4.84        4.73      0.59 o 
   4   9   6       70.11       63.99      2.18 o 
   5   9   6       14.22        8.69      0.91 o 
 -13   1   7      123.21      146.25      2.40 o 
 -12   1   7       19.97       17.55      1.36 o 
 -11   1   7      623.88      596.20      6.77 o 
 -10   1   7       90.91       90.28      2.19 o 
  -9   1   7       28.67       30.69      1.16 o 
  -8   1   7      117.55       97.21      2.00 o 
  -7   1   7       38.06       29.75      1.05 o 
  -6   1   7      908.87      833.13      8.68 o 
  -5   1   7      489.63      520.80      5.81 o 
  -4   1   7     2866.73     3262.69     24.23 o 
  -3   1   7     3722.41     3815.42     24.47 o 
  -2   1   7     3253.41     3407.50     29.28 o 
  -1   1   7       37.74       34.02      3.12 o 
   0   1   7      419.44      501.74     12.03 o 
   1   1   7     6697.26     6986.23    168.51 o 
   2   1   7     2030.05     2043.87     84.30 o 
   3   1   7      290.02      240.43     10.17 o 
   4   1   7     1939.41     1712.29     23.22 o 
   5   1   7      120.59      115.51      1.92 o 
   6   1   7      443.47      476.30      6.64 o 
   7   1   7      977.32     1001.16      8.80 o 
   8   1   7       11.80        6.95      0.64 o 
   9   1   7      281.34      290.97      3.90 o 
  10   1   7      118.54      123.10      2.79 o 
  11   1   7      668.86      613.23      5.92 o 
  12   1   7      208.30      214.39      2.64 o 
  13   1   7      109.29      131.50      3.44 o 
 -13   2   7       71.68       76.81      1.70 o 
 -12   2   7       16.10       20.86      1.05 o 
 -11   2   7       56.59       63.17      2.13 o 
 -10   2   7      118.54      129.53      3.14 o 
  -9   2   7      206.57      214.47      7.07 o 
  -8   2   7      184.05      186.65      2.93 o 
  -7   2   7       86.86       88.36      2.46 o 
  -6   2   7     1692.42     1748.26     27.12 o 
  -5   2   7      105.14       99.02      3.09 o 
  -4   2   7        4.86        1.13      0.96 o 
  -3   2   7        9.14       13.00      1.87 o 
  -2   2   7        7.55       11.71      1.69 o 
  -1   2   7      561.08      648.06     26.41 o 
   0   2   7     1552.39     1574.33     72.77 o 
   1   2   7      314.62      364.64     13.87 o 
   2   2   7       73.68       62.67      5.00 o 
   3   2   7        0.20        2.81      1.09 o 
   4   2   7      809.58      903.52     20.17 o 
   5   2   7      468.26      468.66      6.06 o 
   6   2   7       34.22       30.71      1.13 o 
   7   2   7       90.99       87.93      2.00 o 
   8   2   7       28.94       33.67      1.37 o 
   9   2   7      392.55      371.77      5.45 o 
  10   2   7       30.84       29.33      1.76 o 
  11   2   7      168.18      152.30      2.93 o 
  12   2   7       49.58       42.75      1.58 o 
 -13   3   7      340.74      341.67      3.57 o 
 -12   3   7        2.44        3.98      0.59 o 
 -11   3   7      807.11      824.61      8.96 o 
 -10   3   7      203.60      217.24      3.44 o 
  -9   3   7       87.59       98.26      2.52 o 
  -8   3   7        7.66       10.57      1.36 o 
  -7   3   7       92.12       99.08      2.05 o 
  -6   3   7      319.89      300.03      3.40 o 
  -5   3   7      571.37      610.01      7.38 o 
  -4   3   7       32.74       34.16      1.16 o 
  -3   3   7     1446.64     1405.94     11.60 o 
  -2   3   7     3813.73     4078.30     69.09 o 
  -1   3   7      139.32      154.86      6.49 o 
   0   3   7     2335.54     2440.46     35.73 o 
   1   3   7     3545.62     3658.45     72.81 o 
   2   3   7      727.45      770.99     16.82 o 
   3   3   7     1426.65     1545.95     20.29 o 
   4   3   7     1667.90     1706.10     18.51 o 
   5   3   7        8.17        7.00      0.57 o 
   6   3   7      319.50      317.66      3.49 o 
   7   3   7      122.05      127.71      2.50 o 
   8   3   7      314.22      336.71      3.98 o 
   9   3   7       13.16       11.51      0.93 o 
  10   3   7      501.52      465.25      4.99 o 
  11   3   7       62.04       61.54      1.72 o 
  12   3   7      101.74      116.67      3.50 o 
 -12   4   7       30.33       31.05      0.91 o 
 -11   4   7        5.65        7.40      0.55 o 
 -10   4   7      240.30      258.46      5.05 o 
  -9   4   7        0.99        3.94      0.85 o 
  -8   4   7     1348.39     1435.13     15.92 o 
  -7   4   7       64.27       65.13      1.53 o 
  -6   4   7      271.99      261.80      3.35 o 
  -5   4   7     1002.50     1000.81     11.04 o 
  -4   4   7      517.65      509.44      3.77 o 
  -3   4   7     1815.60     1837.56     19.90 o 
  -2   4   7      716.77      756.27      4.99 o 
  -1   4   7     2088.62     2117.28     21.27 o 
   0   4   7      784.16      828.41      8.69 o 
   1   4   7      519.99      508.16      4.54 o 
   2   4   7      140.11      135.26      2.61 o 
   3   4   7      147.00      143.03      1.83 o 
   4   4   7        6.80        6.95      0.54 o 
   5   4   7      168.31      183.40      2.40 o 
   6   4   7       95.34       99.47      1.85 o 
   7   4   7      573.06      564.79      5.65 o 
   8   4   7       83.59       72.73      2.01 o 
   9   4   7      188.43      175.47      3.19 o 
  10   4   7       72.21       63.71      1.79 o 
  11   4   7       25.03       30.73      1.69 o 
  12   4   7       85.86       88.86      8.94 o 
 -11   5   7      157.31      167.39      4.45 o 
 -10   5   7      228.73      240.52      3.07 o 
  -9   5   7      278.13      286.42      5.16 o 
  -8   5   7        0.46        1.75      0.53 o 
  -7   5   7     1596.98     1583.17     17.66 o 
  -6   5   7      457.48      446.83      5.52 o 
  -5   5   7        1.11        1.50      0.44 o 
  -4   5   7      157.89      156.51      2.56 o 
  -3   5   7      359.38      332.39      4.47 o 
  -2   5   7      150.04      155.79      2.56 o 
  -1   5   7      166.19      152.19      3.02 o 
   0   5   7      380.74      379.21      3.19 o 
   1   5   7     1540.08     1521.24     14.42 o 
   2   5   7       25.47       19.70      0.85 o 
   3   5   7     1422.77     1436.90     11.86 o 
   4   5   7      259.12      259.70      2.73 o 
   5   5   7      313.56      326.69      3.64 o 
   6   5   7      111.98      123.24      2.21 o 
   7   5   7      467.79      496.41      4.68 o 
   8   5   7       94.68       97.00      2.04 o 
   9   5   7       15.36       13.17      1.02 o 
  10   5   7       25.37       22.10      0.97 o 
  11   5   7        7.63        7.62      0.73 o 
 -11   6   7       67.44       73.96      2.68 o 
 -10   6   7       58.10       60.49      1.97 o 
  -9   6   7      446.53      419.37      5.05 o 
  -8   6   7        0.79        2.33      0.82 o 
  -7   6   7     1269.65     1249.85     11.15 o 
  -6   6   7       14.06       15.11      1.00 o 
  -5   6   7      122.38      121.18      2.97 o 
  -4   6   7      459.18      473.49      5.79 o 
  -3   6   7        1.90        4.53      0.62 o 
  -2   6   7       10.62       12.66      0.90 o 
  -1   6   7      297.43      312.97      3.80 o 
   0   6   7       48.80       54.46      1.61 o 
   1   6   7      103.95       93.72      1.75 o 
   2   6   7      954.27      950.26      8.48 o 
   3   6   7      303.96      313.46      5.02 o 
   4   6   7      127.13      115.39      2.37 o 
   5   6   7      358.54      380.28      4.85 o 
   6   6   7      164.79      158.28      2.83 o 
   7   6   7      291.06      304.93      4.10 o 
   8   6   7      529.13      495.55      6.99 o 
   9   6   7      483.68      458.55      5.93 o 
  10   6   7      256.90      256.17      4.70 o 
  -9   7   7       37.10       42.02      1.49 o 
  -8   7   7       76.43       78.82      2.04 o 
  -7   7   7       62.70       59.70      1.92 o 
  -6   7   7      131.63      133.86      2.73 o 
  -5   7   7      314.08      323.65      3.90 o 
  -4   7   7        6.06        7.13      0.84 o 
  -3   7   7      669.11      653.67      9.80 o 
  -2   7   7      136.02      140.72      2.87 o 
  -1   7   7       14.87       17.25      1.25 o 
   0   7   7        3.97        4.36      0.67 o 
   1   7   7      203.29      211.30      2.57 o 
   2   7   7        3.21        3.23      0.50 o 
   3   7   7      235.58      244.49      2.69 o 
   4   7   7       58.61       53.07      1.36 o 
   5   7   7       32.97       26.84      1.03 o 
   6   7   7      659.74      654.71      7.46 o 
   7   7   7        1.75        3.40      0.47 o 
   8   7   7      124.11      116.59      1.78 o 
   9   7   7        4.80        4.79      0.49 o 
  -8   8   7      163.77      167.48      6.34 o 
  -7   8   7       34.68       32.71      1.57 o 
  -6   8   7        8.88        9.76      0.85 o 
  -5   8   7      424.67      416.21      4.77 o 
  -4   8   7       98.97       98.68      2.44 o 
  -3   8   7        3.24        3.07      0.54 o 
  -2   8   7       16.42       16.38      0.87 o 
  -1   8   7      678.47      669.63      5.29 o 
   0   8   7       43.03       35.62      1.30 o 
   1   8   7      263.95      262.84      3.29 o 
   2   8   7      496.37      477.44      4.59 o 
   3   8   7      445.43      424.82      5.83 o 
   4   8   7       39.41       39.79      1.21 o 
   5   8   7        0.08        1.16      0.35 o 
   6   8   7      937.19      906.41     16.76 o 
   7   8   7        2.29        1.61      0.44 o 
  -5   9   7       82.51       90.92      2.97 o 
  -4   9   7       46.93       42.32      1.88 o 
  -3   9   7       82.96       76.42      1.64 o 
  -2   9   7      140.38      129.30      2.24 o 
  -1   9   7      118.07      124.22      1.99 o 
   0   9   7        8.82       10.31      0.62 o 
   1   9   7      144.09      139.98      2.30 o 
   2   9   7      123.04      114.87      3.02 o 
   3   9   7       16.35       16.55      1.22 o 
   4   9   7       49.37       40.77      1.66 o 
 -13   0   8      769.56      784.03     15.05 o 
 -12   0   8       35.93       40.77      1.90 o 
 -11   0   8      167.09      163.10      4.99 o 
 -10   0   8        0.12       -0.13      0.82 o 
  -9   0   8       88.34       83.39      3.98 o 
  -8   0   8       74.25       75.37      3.84 o 
  -7   0   8      143.22      150.19      4.16 o 
  -6   0   8     2899.87     2780.01     15.66 o 
  -5   0   8     4528.42     4214.98     22.08 o 
  -4   0   8      476.97      545.25     15.11 o 
  -3   0   8      473.82      660.51     16.98 o 
  -2   0   8      779.24      833.28     20.00 o 
  -1   0   8      497.13      621.51     18.47 o 
   0   0   8     5807.63     6141.04     63.91 o 
   1   0   8     1041.37      972.78     28.44 o 
   2   0   8     3270.38     3129.06     55.94 o 
   3   0   8       26.64       48.78      5.49 o 
   4   0   8     4453.35     4200.48     21.97 o 
   5   0   8      529.73      478.69     17.92 o 
   6   0   8        5.94        6.21      1.32 o 
   7   0   8      172.41      163.83      5.62 o 
   8   0   8       66.70       67.86      3.42 o 
   9   0   8      676.42      705.50      9.37 o 
  10   0   8      754.19      826.34      9.78 o 
  11   0   8      318.75      283.44      4.66 o 
  12   0   8      709.10      651.41      6.75 o 
 -13   1   8      338.74      359.92      3.40 o 
 -12   1   8      119.43      125.21      2.51 o 
 -11   1   8      222.46      231.35      3.39 o 
 -10   1   8      735.18      762.18     11.75 o 
  -9   1   8      245.85      246.16      3.86 o 
  -8   1   8      726.43      696.17      7.62 o 
  -7   1   8      270.82      258.25      3.67 o 
  -6   1   8      109.07       78.36      1.53 o 
  -5   1   8     1032.87      955.03     11.19 o 
  -4   1   8      520.81      503.66      9.67 o 
  -3   1   8     3772.56     4012.12     51.30 o 
  -2   1   8     1165.35     1205.27     17.81 o 
  -1   1   8        8.51        4.96      2.02 o 
   0   1   8      108.57      179.67      7.97 o 
   1   1   8     1217.41     1134.10     17.61 o 
   2   1   8     3161.24     3065.57    138.56 o 
   3   1   8     1908.86     1738.99     43.10 o 
   4   1   8     1142.74     1115.84     25.70 o 
   5   1   8       71.76       54.46      1.34 o 
   6   1   8      788.81      769.09     12.47 o 
   7   1   8       53.87       57.01      1.57 o 
   8   1   8      424.10      433.65      5.55 o 
   9   1   8        3.53        5.47      0.68 o 
  10   1   8       64.60       69.51      2.28 o 
  11   1   8      428.37      402.90      5.15 o 
  12   1   8       41.92       29.86      1.05 o 
 -13   2   8      309.00      302.82      3.89 o 
 -12   2   8       39.38       42.99      1.44 o 
 -11   2   8        3.07        6.08      0.74 o 
 -10   2   8     1231.72     1227.24     16.18 o 
  -9   2   8      337.65      311.78      3.85 o 
  -8   2   8     1157.58     1091.64     11.81 o 
  -7   2   8       33.53       42.39      1.34 o 
  -6   2   8      190.35      195.49      2.33 o 
  -5   2   8      384.95      377.45      7.38 o 
  -4   2   8     1987.14     2198.31     25.28 o 
  -3   2   8     7899.12     8401.05     47.16 o 
  -2   2   8      160.03      168.11      7.02 o 
  -1   2   8    14244.46    14505.56    541.03 o 
   0   2   8      213.09      272.30     13.78 o 
   1   2   8      907.09      893.45     28.49 o 
   2   2   8       86.32       77.73      7.17 o 
   3   2   8        0.77       11.69      3.69 o 
   4   2   8     2151.75     2145.39     25.44 o 
   5   2   8     2256.89     2174.13     19.93 o 
   6   2   8       26.45       23.69      1.11 o 
   7   2   8      165.81      161.24      2.84 o 
   8   2   8      241.89      246.09      3.77 o 
   9   2   8        1.41        1.97      0.74 o 
  10   2   8        0.17        1.00      0.68 o 
  11   2   8       13.63       16.09      0.97 o 
  12   2   8      279.39      284.96      3.66 o 
 -12   3   8      194.64      201.07      2.46 o 
 -11   3   8      590.91      613.81      9.35 o 
 -10   3   8       47.11       54.34      1.59 o 
  -9   3   8        2.61        1.92      0.55 o 
  -8   3   8      926.08      879.07     10.39 o 
  -7   3   8      117.97      106.87      2.38 o 
  -6   3   8     1805.55     1726.05     21.90 o 
  -5   3   8      412.96      387.73      3.59 o 
  -4   3   8      615.43      613.09      6.20 o 
  -3   3   8      786.85      779.78      7.64 o 
  -2   3   8       89.25       84.23      1.57 o 
  -1   3   8     1782.23     1813.76     10.56 o 
   0   3   8      706.14      613.08     14.39 o 
   1   3   8       89.66       72.99      3.41 o 
   2   3   8      336.34      347.04      3.80 o 
   3   3   8     2140.38     2251.55     20.46 o 
   4   3   8        2.42        1.72      0.43 o 
   5   3   8       43.80       42.71      1.23 o 
   6   3   8      115.32      107.65      2.75 o 
   7   3   8      882.93      914.22      6.68 o 
   8   3   8      415.69      413.64      4.39 o 
   9   3   8       11.05       14.66      1.17 o 
  10   3   8      209.11      189.70      3.08 o 
  11   3   8       41.57       45.81      1.60 o 
  12   3   8        5.56        3.27      1.01 o 
 -12   4   8       52.83       47.19      1.28 o 
 -11   4   8       77.63       81.13      1.80 o 
 -10   4   8        7.32       11.28      0.71 o 
  -9   4   8        3.56        3.65      0.60 o 
  -8   4   8      243.42      233.27      4.65 o 
  -7   4   8       35.11       30.89      1.22 o 
  -6   4   8       25.66       25.15      1.07 o 
  -5   4   8     2510.13     2345.27     16.41 o 
  -4   4   8     1318.66     1214.83      9.64 o 
  -3   4   8        3.26        3.45      0.64 o 
  -2   4   8       28.57       41.63      1.05 o 
  -1   4   8     2135.08     2055.53     20.66 o 
   0   4   8      715.40      720.91      6.80 o 
   1   4   8       43.57       26.97      1.18 o 
   2   4   8     1865.69     1785.14     11.57 o 
   3   4   8     1641.32     1718.95      7.31 o 
   4   4   8      428.73      424.45      3.48 o 
   5   4   8       79.91       79.89      1.72 o 
   6   4   8      178.57      166.76      2.39 o 
   7   4   8       73.09       70.35      1.85 o 
   8   4   8      132.87      139.18      2.69 o 
   9   4   8     2277.66     2148.00     27.44 o 
  10   4   8      155.42      168.14      2.72 o 
  11   4   8       86.46       91.11      3.75 o 
 -11   5   8      849.88      849.68     24.70 o 
 -10   5   8     1006.50     1012.87     19.51 o 
  -9   5   8       34.45       32.18      1.24 o 
  -8   5   8      188.44      172.02      4.24 o 
  -7   5   8        0.27        0.98      0.52 o 
  -6   5   8     1429.24     1455.99     13.47 o 
  -5   5   8      557.46      543.77      5.23 o 
  -4   5   8      888.98      868.54      7.25 o 
  -3   5   8      251.38      235.96      2.99 o 
  -2   5   8      397.99      397.13      5.15 o 
  -1   5   8      626.07      620.07      6.05 o 
   0   5   8       15.95       20.21      0.91 o 
   1   5   8      572.04      562.13      3.99 o 
   2   5   8       43.26       53.06      1.25 o 
   3   5   8      287.43      269.97      3.16 o 
   4   5   8      524.23      541.39      4.57 o 
   5   5   8      508.66      522.41      5.49 o 
   6   5   8        1.37        2.61      0.58 o 
   7   5   8       30.08       31.30      1.22 o 
   8   5   8      346.65      353.16      3.73 o 
   9   5   8      237.68      223.47      3.97 o 
  10   5   8       96.46      103.04      2.17 o 
  11   5   8       23.66       22.09      2.57 o 
 -10   6   8      148.77      157.45      4.94 o 
  -9   6   8      551.86      562.22     10.26 o 
  -8   6   8      217.41      221.95      3.83 o 
  -7   6   8       26.03       23.00      1.43 o 
  -6   6   8       29.37       31.94      1.72 o 
  -5   6   8      251.22      247.67      4.18 o 
  -4   6   8       37.62       48.09      1.79 o 
  -3   6   8      916.42      908.57     10.67 o 
  -2   6   8      422.34      417.38      5.74 o 
  -1   6   8      630.84      615.37      5.85 o 
   0   6   8       72.02       60.63      1.45 o 
   1   6   8       35.16       36.49      1.14 o 
   2   6   8      238.71      227.36      3.22 o 
   3   6   8      665.79      643.56      6.92 o 
   4   6   8       95.18       93.80      2.14 o 
   5   6   8       52.22       56.86      1.93 o 
   6   6   8     2203.20     2155.52     21.97 o 
   7   6   8     1049.92     1019.03      9.05 o 
   8   6   8       26.38       28.89      1.20 o 
   9   6   8      856.18      830.53     13.11 o 
  10   6   8       99.73       90.29      2.67 o 
  -9   7   8      447.09      410.09      5.34 o 
  -8   7   8      743.41      738.53     11.81 o 
  -7   7   8      307.18      327.95      3.75 o 
  -6   7   8       14.32       18.75      1.02 o 
  -5   7   8       16.52       17.82      1.57 o 
  -4   7   8       41.53       38.36      1.53 o 
  -3   7   8        1.64        2.31      0.66 o 
  -2   7   8      162.19      172.89      2.76 o 
  -1   7   8      351.81      377.83      4.57 o 
   0   7   8      243.09      250.44      3.06 o 
   1   7   8      633.67      648.33      8.67 o 
   2   7   8      316.24      324.13      3.73 o 
   3   7   8       17.37       15.98      0.81 o 
   4   7   8       27.40       27.97      1.03 o 
   5   7   8       40.33       40.09      1.20 o 
   6   7   8      366.38      362.28      3.60 o 
   7   7   8        4.23        2.91      0.41 o 
   8   7   8       90.81       90.69      1.83 o 
  -7   8   8       28.75       33.73      1.56 o 
  -6   8   8      112.80      117.04      2.26 o 
  -5   8   8      246.45      257.97      3.59 o 
  -4   8   8       58.35       57.07      1.46 o 
  -3   8   8       64.41       57.57      1.34 o 
  -2   8   8        1.43        2.92      0.51 o 
  -1   8   8        6.45        4.72      0.69 o 
   0   8   8       65.48       67.42      1.77 o 
   1   8   8     1570.96     1511.13     10.86 o 
   2   8   8       49.91       43.60      1.20 o 
   3   8   8      245.17      234.05      4.45 o 
   4   8   8        0.19        0.82      0.37 o 
   5   8   8       11.64        8.52      0.56 o 
   6   8   8       18.31       17.99      0.70 o 
   7   8   8       29.14       28.98      1.55 o 
  -4   9   8      213.14      235.41      4.03 o 
  -3   9   8      205.45      219.73      3.47 o 
  -2   9   8       54.46       57.23      1.29 o 
  -1   9   8      185.66      180.35      2.35 o 
   0   9   8        3.82        4.18      0.45 o 
   1   9   8       13.03       13.71      0.85 o 
   2   9   8       35.47       35.55      2.07 o 
   3   9   8      140.61      135.85      3.02 o 
   4   9   8      694.91      661.23     10.41 o 
 -13   1   9       64.41       64.44      1.36 o 
 -12   1   9      417.91      410.09      3.69 o 
 -11   1   9      142.79      157.44      2.74 o 
 -10   1   9      108.85       99.73      1.91 o 
  -9   1   9        4.92        6.97      0.65 o 
  -8   1   9      599.06      588.59      7.60 o 
  -7   1   9      407.07      401.91      4.63 o 
  -6   1   9      328.98      346.87      3.10 o 
  -5   1   9      630.30      606.62      5.22 o 
  -4   1   9      349.71      317.13      5.55 o 
  -3   1   9        4.21       10.51      1.13 o 
  -2   1   9      184.50      219.45      8.38 o 
  -1   1   9       11.57       41.85      4.15 o 
   0   1   9      291.87      301.12     11.10 o 
   1   1   9     5139.13     5304.43     96.79 o 
   2   1   9       68.85       55.83      5.59 o 
   3   1   9     1229.37     1206.51     22.97 o 
   4   1   9      234.51      251.32      4.30 o 
   5   1   9      964.18      970.37     14.41 o 
   6   1   9      106.19       94.73      2.10 o 
   7   1   9      910.86      898.89     10.78 o 
   8   1   9      582.54      588.36      8.27 o 
   9   1   9      267.73      261.40      3.89 o 
  10   1   9      156.61      166.85      3.37 o 
  11   1   9      121.91      131.56      2.80 o 
  12   1   9        7.69        4.20      0.54 o 
 -13   2   9       23.91       23.63      0.97 o 
 -12   2   9        1.30        4.16      0.50 o 
 -11   2   9       84.75       95.30      1.95 o 
 -10   2   9        0.79        1.13      0.45 o 
  -9   2   9        0.59        0.44      0.48 o 
  -8   2   9        1.97        0.77      0.44 o 
  -7   2   9      301.75      293.86      3.23 o 
  -6   2   9       80.19       89.45      1.68 o 
  -5   2   9      465.28      439.31      6.44 o 
  -4   2   9       32.73       43.92      1.10 o 
  -3   2   9       18.68       17.60      0.76 o 
  -2   2   9     1333.77     1337.31     16.85 o 
  -1   2   9      273.64      319.90      5.08 o 
   0   2   9       42.25       52.47      4.75 o 
   1   2   9      108.45      116.87      4.04 o 
   2   2   9     1777.54     1996.32     64.83 o 
   3   2   9      248.94      260.03      3.78 o 
   4   2   9      358.79      345.99      3.36 o 
   5   2   9        1.77        4.46      0.56 o 
   6   2   9       20.47       13.98      0.93 o 
   7   2   9      256.61      268.43      3.67 o 
   8   2   9      172.96      161.71      3.04 o 
   9   2   9      168.90      169.88      3.37 o 
  10   2   9      119.46      127.59      3.45 o 
  11   2   9      314.71      302.45      5.77 o 
  12   2   9        4.45        3.39      0.57 o 
 -12   3   9      147.51      151.59      2.03 o 
 -11   3   9      281.56      297.91      6.64 o 
 -10   3   9        0.14        1.18      0.39 o 
  -9   3   9      488.11      461.02      8.35 o 
  -8   3   9     1179.68     1184.18     17.53 o 
  -7   3   9     2161.39     2162.30     20.44 o 
  -6   3   9      239.82      247.76      4.23 o 
  -5   3   9      145.72      134.88      2.08 o 
  -4   3   9      863.05      860.61      9.07 o 
  -3   3   9      184.65      196.78      2.26 o 
  -2   3   9      108.33      112.52      2.16 o 
  -1   3   9      397.01      384.72      7.43 o 
   0   3   9       15.14       13.75      0.96 o 
   1   3   9      444.29      428.33      4.34 o 
   2   3   9        1.82        4.01      0.85 o 
   3   3   9     2274.02     2243.24     19.95 o 
   4   3   9      103.50       96.78      1.71 o 
   5   3   9     1332.88     1342.14      8.36 o 
   6   3   9     2288.32     2240.61     25.21 o 
   7   3   9      943.72      978.90      7.93 o 
   8   3   9      366.37      373.19      5.33 o 
   9   3   9      214.11      207.73      3.46 o 
  10   3   9      449.34      435.86      6.12 o 
  11   3   9       86.29       75.16      2.33 o 
 -12   4   9       39.11       48.04      1.62 o 
 -11   4   9       14.54       19.78      0.87 o 
 -10   4   9       35.14       37.98      1.24 o 
  -9   4   9       93.39       74.68      1.78 o 
  -8   4   9      142.24      139.18      2.50 o 
  -7   4   9       29.09       28.21      1.18 o 
  -6   4   9       20.58       27.22      1.04 o 
  -5   4   9       59.50       53.92      1.40 o 
  -4   4   9      342.18      341.83      5.55 o 
  -3   4   9      462.97      464.70      4.52 o 
  -2   4   9      162.31      137.68      2.40 o 
  -1   4   9        5.75        9.93      0.80 o 
   0   4   9      144.91      151.94      3.59 o 
   1   4   9      272.40      261.16      3.61 o 
   2   4   9      351.56      375.69      6.95 o 
   3   4   9      569.20      586.18      4.65 o 
   4   4   9      407.78      385.01      3.36 o 
   5   4   9     1044.99     1023.00      5.75 o 
   6   4   9        8.52       12.18      0.86 o 
   7   4   9      290.96      298.51      3.67 o 
   8   4   9      583.13      578.72      8.41 o 
   9   4   9      258.23      250.53      3.76 o 
  10   4   9       18.40       17.61      0.89 o 
  11   4   9        1.24        3.91      0.61 o 
 -11   5   9      240.77      244.07      4.23 o 
 -10   5   9      414.24      409.27      8.49 o 
  -9   5   9      113.48      107.43      2.14 o 
  -8   5   9      135.37      117.32      3.09 o 
  -7   5   9     1503.49     1474.87     13.61 o 
  -6   5   9      243.96      253.87      3.34 o 
  -5   5   9     1028.28      989.59      6.09 o 
  -4   5   9     1456.48     1373.79      9.47 o 
  -3   5   9     1656.77     1640.38      9.49 o 
  -2   5   9      198.19      202.39      3.28 o 
  -1   5   9     3584.98     3481.28     22.41 o 
   0   5   9       63.69       63.79      1.67 o 
   1   5   9        2.33        3.19      0.48 o 
   2   5   9      178.38      167.45      2.55 o 
   3   5   9      911.15      870.80      8.81 o 
   4   5   9      106.34      109.58      1.94 o 
   5   5   9      351.69      350.45      4.04 o 
   6   5   9     1073.46     1063.31     13.73 o 
   7   5   9      204.45      204.71      3.33 o 
   8   5   9       78.54       78.15      1.84 o 
   9   5   9       34.07       42.05      1.72 o 
  10   5   9       34.35       40.13      2.02 o 
 -10   6   9       27.31       29.67      1.11 o 
  -9   6   9       19.75       22.09      1.15 o 
  -8   6   9        1.11        1.06      0.56 o 
  -7   6   9      165.88      164.45      2.70 o 
  -6   6   9      183.17      160.44      2.92 o 
  -5   6   9       64.64       68.69      2.23 o 
  -4   6   9        8.57        8.17      0.94 o 
  -3   6   9      298.56      271.34      3.97 o 
  -2   6   9       17.75       19.09      1.02 o 
  -1   6   9     1006.35     1000.99     10.51 o 
   0   6   9      237.05      237.47      3.17 o 
   1   6   9      348.85      338.52      3.95 o 
   2   6   9      765.03      752.99      8.16 o 
   3   6   9      159.90      161.26      2.91 o 
   4   6   9        7.29        6.03      0.76 o 
   5   6   9       39.96       40.13      1.49 o 
   6   6   9      134.76      133.68      2.54 o 
   7   6   9       52.33       51.91      1.67 o 
   8   6   9       64.54       64.13      1.54 o 
   9   6   9       18.24       14.13      0.71 o 
  -9   7   9       31.53       26.07      1.90 o 
  -8   7   9      308.53      297.07      6.63 o 
  -7   7   9       29.73       35.92      1.23 o 
  -6   7   9       88.21       85.39      2.43 o 
  -5   7   9       12.91       11.24      0.83 o 
  -4   7   9      465.48      468.05      4.92 o 
  -3   7   9       56.37       59.83      2.14 o 
  -2   7   9      143.53      154.33      2.70 o 
  -1   7   9     1079.04     1077.55      7.10 o 
   0   7   9       13.72       11.92      0.88 o 
   1   7   9      108.60      102.94      2.04 o 
   2   7   9       87.22       84.80      1.73 o 
   3   7   9       94.72       92.44      1.87 o 
   4   7   9       29.54       32.26      1.01 o 
   5   7   9        4.55        5.21      0.50 o 
   6   7   9       43.92       44.41      1.13 o 
   7   7   9       83.88       84.92      1.80 o 
   8   7   9       64.21       54.46      1.31 o 
  -7   8   9       86.15       98.78      8.45 o 
  -6   8   9       26.29       26.84      1.29 o 
  -5   8   9       74.78       69.56      1.75 o 
  -4   8   9      102.12       84.96      1.68 o 
  -3   8   9       93.43       87.38      1.56 o 
  -2   8   9      719.76      706.91      5.67 o 
  -1   8   9      167.73      154.57      2.55 o 
   0   8   9        0.49        1.02      0.49 o 
   1   8   9      787.11      759.68      6.60 o 
   2   8   9       47.97       46.70      1.44 o 
   3   8   9       20.78       17.69      0.89 o 
   4   8   9        0.67        0.74      0.35 o 
   5   8   9      259.68      228.82      3.29 o 
   6   8   9       30.00       31.58      1.45 o 
  -3   9   9        4.70        6.14      0.72 o 
  -2   9   9      226.31      236.37      3.16 o 
  -1   9   9      167.42      168.52      2.35 o 
   0   9   9      244.77      250.15      3.13 o 
   1   9   9       47.36       39.72      1.69 o 
   2   9   9       92.36       94.15      2.46 o 
   3   9   9        2.15        2.23      0.55 o 
 -13   0  10       65.50       72.15      2.44 o 
 -12   0  10       57.60       60.65      1.81 o 
 -11   0  10       85.40       95.11      2.31 o 
 -10   0  10     1266.88     1205.11     11.08 o 
  -9   0  10     1753.11     1694.98     13.49 o 
  -8   0  10     1062.04     1020.34     10.39 o 
  -7   0  10      128.90      145.32      3.17 o 
  -6   0  10        1.83        2.06      0.80 o 
  -5   0  10       19.41       14.73      0.94 o 
  -4   0  10     2027.64     2049.00     46.01 o 
  -3   0  10       87.05       84.36      1.76 o 
  -2   0  10      991.95      855.79     37.23 o 
  -1   0  10      119.92       92.17      3.12 o 
   0   0  10     2063.90     2197.56     57.85 o 
   1   0  10       68.89      116.66      4.43 o 
   2   0  10      478.00      521.69     15.33 o 
   3   0  10      586.84      589.22     13.05 o 
   4   0  10     4328.25     4007.12     89.14 o 
   5   0  10      449.49      449.86     12.81 o 
   6   0  10     1444.27     1362.31     29.44 o 
   7   0  10      685.38      712.49     20.00 o 
   8   0  10     1248.03     1231.06     16.09 o 
   9   0  10     1306.20     1267.50     17.95 o 
  10   0  10      313.41      309.05      6.67 o 
  11   0  10      567.35      571.65     10.48 o 
  12   0  10       15.17       13.02      1.28 o 
 -13   1  10      390.07      376.68      7.31 o 
 -12   1  10        7.83        8.59      0.53 o 
 -11   1  10      245.53      260.77      2.78 o 
 -10   1  10       10.06       16.94      0.80 o 
  -9   1  10      768.69      780.41     18.05 o 
  -8   1  10     1080.85     1076.19     16.43 o 
  -7   1  10      434.85      416.77      4.71 o 
  -6   1  10     1377.73     1344.34     22.30 o 
  -5   1  10      273.17      292.09      3.89 o 
  -4   1  10     1061.20     1005.62     11.18 o 
  -3   1  10      847.33      758.08      8.67 o 
  -2   1  10      586.46      529.86      8.09 o 
  -1   1  10     1162.18     1155.20     17.44 o 
   0   1  10       76.46       74.92      2.63 o 
   1   1  10     1798.50     1777.65     35.32 o 
   2   1  10      158.02      145.07      2.94 o 
   3   1  10       26.47       21.16      0.78 o 
   4   1  10      479.22      445.99      4.10 o 
   5   1  10     2409.34     2348.83     28.66 o 
   6   1  10     1770.02     1714.47     23.49 o 
   7   1  10       71.74       70.55      2.10 o 
   8   1  10        5.33        5.82      0.86 o 
   9   1  10        7.75        9.39      0.82 o 
  10   1  10       85.54       92.99      2.41 o 
  11   1  10       15.73       15.16      0.95 o 
  12   1  10      152.27      144.54      6.53 o 
 -12   2  10      465.35      477.19      3.94 o 
 -11   2  10      101.63      106.79      1.86 o 
 -10   2  10      493.46      475.42      7.53 o 
  -9   2  10      778.51      830.59      9.45 o 
  -8   2  10     1536.18     1485.28     20.32 o 
  -7   2  10     1148.96     1114.83     11.80 o 
  -6   2  10     1243.72     1184.38     13.55 o 
  -5   2  10      315.60      306.95      3.96 o 
  -4   2  10     1267.15     1229.65     18.26 o 
  -3   2  10       57.13       79.90      2.07 o 
  -2   2  10     1933.22     1922.98     24.07 o 
  -1   2  10      475.54      386.59      6.00 o 
   0   2  10      821.91      853.36     12.99 o 
   1   2  10     3489.84     3507.14     61.70 o 
   2   2  10     1975.99     2079.00     31.88 o 
   3   2  10      125.88      124.48      2.18 o 
   4   2  10      161.54      169.03      2.51 o 
   5   2  10     2077.98     2077.44     19.08 o 
   6   2  10     2926.94     2895.67     28.35 o 
   7   2  10       39.34       40.42      1.62 o 
   8   2  10      772.54      765.01      8.18 o 
   9   2  10        7.27       12.51      0.98 o 
  10   2  10       26.70       31.98      1.71 o 
  11   2  10       45.44       41.49      1.29 o 
 -12   3  10      220.82      213.55      3.09 o 
 -11   3  10      332.99      343.57      6.42 o 
 -10   3  10       32.62       31.75      1.16 o 
  -9   3  10      230.68      253.25      2.98 o 
  -8   3  10      937.70      979.86     12.84 o 
  -7   3  10        1.92        3.92      0.58 o 
  -6   3  10      850.19      844.32      8.53 o 
  -5   3  10       76.07       65.08      1.53 o 
  -4   3  10     3221.06     3229.75     44.37 o 
  -3   3  10     1247.98     1136.47      9.77 o 
  -2   3  10      179.76      198.82      3.16 o 
  -1   3  10     1182.16     1159.67      9.65 o 
   0   3  10      632.59      665.05      6.83 o 
   1   3  10      932.29      940.05      6.73 o 
   2   3  10      578.27      558.97      6.08 o 
   3   3  10      192.47      167.12      2.38 o 
   4   3  10      719.44      686.00      4.63 o 
   5   3  10        1.56        3.11      0.77 o 
   6   3  10      472.39      501.47      8.68 o 
   7   3  10     1118.56     1112.79      7.48 o 
   8   3  10       12.05       10.23      0.80 o 
   9   3  10        4.35        6.39      0.72 o 
  10   3  10      198.62      193.94      3.09 o 
  11   3  10      432.47      413.65      8.10 o 
 -11   4  10      620.19      635.75     12.57 o 
 -10   4  10       57.73       63.35      1.46 o 
  -9   4  10        1.81        1.44      0.45 o 
  -8   4  10      148.28      151.90      2.61 o 
  -7   4  10        0.86        5.02      1.82 o 
  -6   4  10       75.90       79.05      1.88 o 
  -5   4  10        1.68        3.47      0.70 o 
  -4   4  10      871.39      838.36      8.38 o 
  -3   4  10       51.74       46.76      1.49 o 
  -2   4  10      853.10      840.41     15.17 o 
  -1   4  10      832.68      800.80     11.40 o 
   0   4  10        3.76        6.14      0.74 o 
   1   4  10      956.71      986.28      7.21 o 
   2   4  10       26.62       23.19      0.88 o 
   3   4  10        1.96        3.77      0.57 o 
   4   4  10      985.46      963.27      6.09 o 
   5   4  10      645.65      615.51      4.78 o 
   6   4  10      264.05      284.41      3.57 o 
   7   4  10      141.54      135.50      2.44 o 
   8   4  10       25.67       24.44      1.11 o 
   9   4  10       97.91      103.94      2.39 o 
  10   4  10       56.20       59.20      1.58 o 
 -11   5  10      239.70      264.58      7.17 o 
 -10   5  10       88.83       85.84      2.41 o 
  -9   5  10      218.17      230.32      3.99 o 
  -8   5  10      482.18      503.83      7.73 o 
  -7   5  10      773.46      783.76      9.82 o 
  -6   5  10      752.83      703.23      6.29 o 
  -5   5  10      511.82      518.44      6.27 o 
  -4   5  10      296.69      300.50      4.48 o 
  -3   5  10      882.90      903.45      8.06 o 
  -2   5  10     3583.05     3628.68     15.93 o 
  -1   5  10     2136.07     2075.99     30.05 o 
   0   5  10       32.89       32.89      1.26 o 
   1   5  10       20.90       16.94      0.88 o 
   2   5  10      257.39      256.00      3.03 o 
   3   5  10       31.12       32.53      1.27 o 
   4   5  10      593.52      614.83      6.66 o 
   5   5  10        2.98        3.82      0.59 o 
   6   5  10      163.43      147.89      2.35 o 
   7   5  10       26.25       23.20      1.16 o 
   8   5  10      926.30      909.20      8.78 o 
   9   5  10      192.62      181.62      4.42 o 
  10   5  10        6.75        6.07      1.19 o 
  -9   6  10        6.53        7.82      0.69 o 
  -8   6  10      168.96      170.03      3.12 o 
  -7   6  10       37.20       45.28      1.36 o 
  -6   6  10      261.54      261.65      3.88 o 
  -5   6  10      127.00      120.19      2.82 o 
  -4   6  10      279.12      325.11      5.14 o 
  -3   6  10      320.59      333.78      4.26 o 
  -2   6  10       33.47       29.27      1.26 o 
  -1   6  10      108.72      128.50      2.54 o 
   0   6  10        5.74        5.96      0.59 o 
   1   6  10     1161.85     1124.73      7.70 o 
   2   6  10        1.97        4.16      0.62 o 
   3   6  10       46.91       43.94      1.50 o 
   4   6  10      145.29      147.16      2.97 o 
   5   6  10       63.50       59.51      1.70 o 
   6   6  10        6.30        4.84      0.60 o 
   7   6  10       75.30       83.87      1.77 o 
   8   6  10      670.81      666.44     11.52 o 
   9   6  10      548.73      537.20      8.79 o 
  -8   7  10       12.48       15.36      0.99 o 
  -7   7  10      115.00       99.66      2.66 o 
  -6   7  10        8.79       10.09      0.77 o 
  -5   7  10     1067.59     1026.73     12.53 o 
  -4   7  10      299.72      300.61      3.95 o 
  -3   7  10       12.97        9.73      0.82 o 
  -2   7  10       99.39       94.38      2.07 o 
  -1   7  10      101.02      101.83      2.01 o 
   0   7  10       69.59       62.51      1.68 o 
   1   7  10      474.61      486.21      4.22 o 
   2   7  10       13.89       17.70      0.93 o 
   3   7  10     1073.70     1042.99     10.81 o 
   4   7  10       27.21       28.30      1.02 o 
   5   7  10       18.36       15.03      0.73 o 
   6   7  10        1.89        0.89      0.34 o 
   7   7  10       22.30       20.98      0.96 o 
  -6   8  10      211.75      209.59      5.93 o 
  -5   8  10        0.35        0.61      0.34 o 
  -4   8  10      306.86      310.94      5.15 o 
  -3   8  10       47.81       47.45      1.10 o 
  -2   8  10      213.98      227.06      3.31 o 
  -1   8  10        8.95        7.12      0.68 o 
   0   8  10       30.10       27.45      1.04 o 
   1   8  10      195.20      204.93      3.17 o 
   2   8  10       45.69       40.40      1.65 o 
   3   8  10       15.30       15.17      0.77 o 
   4   8  10      259.90      249.88      8.09 o 
   5   8  10      164.77      146.68      7.15 o 
  -2   9  10        3.07        2.06      0.78 o 
  -1   9  10      137.58      144.27      3.11 o 
   0   9  10      441.58      462.11      4.33 o 
   1   9  10      228.52      214.88      3.47 o 
 -12   1  11      508.75      509.18      4.91 o 
 -11   1  11      161.87      129.22      2.10 o 
 -10   1  11      156.86      181.44      2.60 o 
  -9   1  11      728.56      697.20      4.94 o 
  -8   1  11        9.38        8.90      0.64 o 
  -7   1  11       22.52       27.33      0.87 o 
  -6   1  11     1765.03     1714.35     17.42 o 
  -5   1  11       79.11       97.12      1.62 o 
  -4   1  11       13.70       17.19      0.68 o 
  -3   1  11       57.57       43.35      1.48 o 
  -2   1  11     1524.34     1504.23     26.15 o 
  -1   1  11      312.53      316.53      8.31 o 
   0   1  11        0.73        0.78      0.46 o 
   1   1  11      426.18      436.50     11.21 o 
   2   1  11      205.41      184.42      3.02 o 
   3   1  11       36.38       35.68      1.16 o 
   4   1  11      247.26      257.81      3.17 o 
   5   1  11      302.96      329.31      4.83 o 
   6   1  11     1869.08     1856.31     26.82 o 
   7   1  11      646.19      690.33      7.64 o 
   8   1  11       90.42       85.82      3.05 o 
   9   1  11       62.78       63.75      1.90 o 
  10   1  11      151.13      154.93      3.22 o 
  11   1  11      231.14      241.45      3.26 o 
 -12   2  11       86.48       82.23      2.16 o 
 -11   2  11      286.49      271.82      3.18 o 
 -10   2  11      853.28      814.58     11.56 o 
  -9   2  11      185.82      177.41      3.61 o 
  -8   2  11      223.52      225.14      2.63 o 
  -7   2  11        7.30        6.41      0.58 o 
  -6   2  11       34.40       32.28      1.05 o 
  -5   2  11       17.07       20.84      0.85 o 
  -4   2  11        2.81        3.10      0.51 o 
  -3   2  11      119.27      127.23      2.06 o 
  -2   2  11        6.84        6.50      0.68 o 
  -1   2  11      568.88      581.48     14.56 o 
   0   2  11      853.09      936.96     18.65 o 
   1   2  11      612.35      618.97     14.24 o 
   2   2  11        0.46        2.05      0.55 o 
   3   2  11      178.80      155.34      2.53 o 
   4   2  11       70.52       64.58      1.61 o 
   5   2  11      967.79      969.61      7.52 o 
   6   2  11       26.60       28.31      1.26 o 
   7   2  11      139.65      143.73      2.69 o 
   8   2  11     1381.50     1381.07     27.06 o 
   9   2  11      149.04      157.23      3.02 o 
  10   2  11      150.49      160.97      3.39 o 
  11   2  11       55.42       51.97      1.63 o 
 -11   3  11       69.15       77.37      1.68 o 
 -10   3  11        3.20        5.35      0.58 o 
  -9   3  11       10.63        8.45      0.70 o 
  -8   3  11        0.43        1.69      0.52 o 
  -7   3  11      124.44      127.58      2.26 o 
  -6   3  11       28.57       22.14      0.99 o 
  -5   3  11       59.19       59.00      1.42 o 
  -4   3  11      950.06      927.06     11.17 o 
  -3   3  11     1029.56     1005.12     10.08 o 
  -2   3  11     1601.01     1555.57     29.34 o 
  -1   3  11       69.85       58.59      1.65 o 
   0   3  11       41.27       50.91      1.76 o 
   1   3  11      344.30      352.76      5.66 o 
   2   3  11      920.43      890.35      8.00 o 
   3   3  11       64.72       69.73      1.70 o 
   4   3  11      210.57      190.06      2.69 o 
   5   3  11       26.74       29.58      1.33 o 
   6   3  11      605.85      591.51      5.99 o 
   7   3  11       53.69       50.92      1.62 o 
   8   3  11       75.71       79.45      1.92 o 
   9   3  11      124.26      127.32      2.47 o 
  10   3  11      320.85      318.61      4.44 o 
  11   3  11        0.18        4.04      1.52 o 
 -11   4  11      148.37      176.03      3.27 o 
 -10   4  11       30.84       35.47      0.99 o 
  -9   4  11      176.44      164.71      3.13 o 
  -8   4  11        7.41       12.27      0.74 o 
  -7   4  11       56.25       55.18      1.48 o 
  -6   4  11        2.35        2.98      0.47 o 
  -5   4  11       12.90       12.92      0.90 o 
  -4   4  11      285.49      278.72      3.51 o 
  -3   4  11      241.10      244.61      4.16 o 
  -2   4  11      529.69      506.46      6.08 o 
  -1   4  11      682.25      719.84     16.72 o 
   0   4  11       41.63       50.84      1.78 o 
   1   4  11      351.72      354.59      4.32 o 
   2   4  11       31.28       32.26      1.06 o 
   3   4  11      560.84      579.48      5.15 o 
   4   4  11       10.79       15.01      0.77 o 
   5   4  11      253.57      254.96      3.26 o 
   6   4  11      191.88      187.18      2.84 o 
   7   4  11      107.92      116.14      2.72 o 
   8   4  11      114.23      107.32      2.37 o 
   9   4  11       67.37       62.46      1.81 o 
  10   4  11        7.34        6.52      0.62 o 
 -10   5  11      137.29      134.58      2.74 o 
  -9   5  11       23.40       25.34      0.99 o 
  -8   5  11      668.15      639.37     11.14 o 
  -7   5  11       72.32       69.33      1.76 o 
  -6   5  11       43.85       40.94      1.82 o 
  -5   5  11      199.49      188.97      4.15 o 
  -4   5  11     1645.29     1599.87     12.46 o 
  -3   5  11      128.20      129.26      2.60 o 
  -2   5  11     1736.60     1720.92     14.11 o 
  -1   5  11     1335.98     1266.08     14.02 o 
   0   5  11      536.66      552.25      5.91 o 
   1   5  11     1678.57     1685.72     17.48 o 
   2   5  11     1053.75     1061.69     11.07 o 
   3   5  11      450.41      447.74      7.20 o 
   4   5  11      916.00      916.99     12.04 o 
   5   5  11      585.63      605.26     10.46 o 
   6   5  11        9.84       10.23      0.66 o 
   7   5  11        1.62        2.85      0.61 o 
   8   5  11       49.59       50.36      1.53 o 
   9   5  11        0.82        1.18      0.37 o 
  -9   6  11      208.95      231.63      6.85 o 
  -8   6  11      494.15      486.82      5.35 o 
  -7   6  11      232.84      203.94      3.78 o 
  -6   6  11       21.51       27.54      1.36 o 
  -5   6  11      287.97      276.06      4.58 o 
  -4   6  11      135.59      131.66      2.88 o 
  -3   6  11      121.95       93.31      2.08 o 
  -2   6  11        0.32        2.44      0.54 o 
  -1   6  11       31.96       32.40      1.18 o 
   0   6  11      291.30      259.64      2.85 o 
   1   6  11       72.98       72.22      1.66 o 
   2   6  11       12.74       10.66      0.80 o 
   3   6  11       91.76       94.63      2.07 o 
   4   6  11       20.28       17.74      1.02 o 
   5   6  11       41.18       41.07      1.37 o 
   6   6  11        0.09        0.94      0.43 o 
   7   6  11       16.33       22.08      1.04 o 
   8   6  11       84.03       87.34      1.82 o 
  -7   7  11        6.53        7.18      0.80 o 
  -6   7  11      665.18      634.25     17.40 o 
  -5   7  11      387.92      369.98      8.80 o 
  -4   7  11        1.06        1.95      0.48 o 
  -3   7  11      126.98      123.38      2.37 o 
  -2   7  11     1581.36     1544.37     12.15 o 
  -1   7  11      243.57      225.86      3.00 o 
   0   7  11       12.90       13.30      0.82 o 
   1   7  11       97.59       98.01      2.12 o 
   2   7  11      730.45      707.69      5.91 o 
   3   7  11       23.74       25.02      1.04 o 
   4   7  11        0.08        0.60      0.37 o 
   5   7  11      178.94      180.95      5.17 o 
   6   7  11       17.73       15.94      0.73 o 
   7   7  11       27.97       23.62      1.93 o 
  -5   8  11       82.22       86.63      6.49 o 
  -4   8  11      497.23      469.89      4.25 o 
  -3   8  11      143.98      140.62      1.92 o 
  -2   8  11       29.07       24.34      0.91 o 
  -1   8  11      792.06      805.28      9.37 o 
   0   8  11        1.66        1.80      0.45 o 
   1   8  11      227.17      206.58      2.97 o 
   2   8  11        3.15        1.64      0.39 o 
   3   8  11       57.95       52.34      1.76 o 
   4   8  11      162.27      152.78      3.42 o 
 -12   0  12       45.37       42.64      1.90 o 
 -11   0  12      624.85      600.08      5.78 o 
 -10   0  12        5.04        4.52      0.67 o 
  -9   0  12       26.44       21.71      1.13 o 
  -8   0  12      454.94      448.23      8.34 o 
  -7   0  12      304.25      299.01      4.40 o 
  -6   0  12     2156.97     2140.86     11.60 o 
  -5   0  12      470.86      435.19      4.96 o 
  -4   0  12     2423.20     2382.18     36.64 o 
  -3   0  12     1054.59     1061.78     12.92 o 
  -2   0  12     1531.53     1489.61     22.77 o 
  -1   0  12      359.01      349.27      8.93 o 
   0   0  12      535.08      526.42     22.49 o 
   1   0  12        5.34        5.13      1.06 o 
   2   0  12       61.74       54.69      2.45 o 
   3   0  12      543.74      575.57      6.75 o 
   4   0  12      114.20      121.67      3.13 o 
   5   0  12      891.68      905.30     13.54 o 
   6   0  12     1412.06     1468.91     17.67 o 
   7   0  12      643.83      669.72     11.91 o 
   8   0  12      247.12      265.43      7.31 o 
   9   0  12      174.72      176.32      5.13 o 
  10   0  12       50.47       65.77      2.90 o 
  11   0  12       11.03       11.83      1.74 o 
 -12   1  12      356.24      329.51      4.99 o 
 -11   1  12      280.58      293.70      2.66 o 
 -10   1  12      123.25      125.11      3.01 o 
  -9   1  12       77.50       89.19      1.67 o 
  -8   1  12      212.54      201.70      2.41 o 
  -7   1  12       57.61       53.54      1.23 o 
  -6   1  12     1599.41     1596.23     10.99 o 
  -5   1  12     1006.84      989.00      8.05 o 
  -4   1  12     3993.75     3868.20     20.38 o 
  -3   1  12       51.53       50.58      1.41 o 
  -2   1  12      556.92      558.17     11.61 o 
  -1   1  12      473.99      436.70     13.67 o 
   0   1  12       49.71       34.92      1.43 o 
   1   1  12     2252.55     2064.89     13.52 o 
   2   1  12       16.48       12.58      0.79 o 
   3   1  12      640.97      672.26      9.03 o 
   4   1  12      134.04      133.90      2.20 o 
   5   1  12      391.89      394.28      4.46 o 
   6   1  12     1377.46     1365.05     12.59 o 
   7   1  12       29.19       29.57      1.64 o 
   8   1  12      518.10      522.83      6.19 o 
   9   1  12      485.38      513.73      5.46 o 
  10   1  12        1.61        1.89      0.50 o 
  11   1  12       48.03       48.23      1.69 o 
 -11   2  12      119.96      124.83      2.71 o 
 -10   2  12      111.98      117.62      1.82 o 
  -9   2  12        9.13        6.89      0.57 o 
  -8   2  12       51.95       60.67      1.50 o 
  -7   2  12      288.03      287.33      5.18 o 
  -6   2  12     1090.77     1123.22      8.67 o 
  -5   2  12     1640.44     1558.41     17.54 o 
  -4   2  12     3493.81     3403.09     41.95 o 
  -3   2  12      347.79      349.71      4.52 o 
  -2   2  12      989.26      997.01     17.96 o 
  -1   2  12     1393.18     1359.19     27.67 o 
   0   2  12      357.38      308.69      9.70 o 
   1   2  12      294.50      315.92      6.70 o 
   2   2  12       27.85       20.53      1.16 o 
   3   2  12     1082.71     1088.69      8.27 o 
   4   2  12     1108.84     1131.42     12.15 o 
   5   2  12       13.08       17.17      0.98 o 
   6   2  12       80.74       83.89      2.07 o 
   7   2  12      273.03      271.41      4.10 o 
   8   2  12      408.82      419.08      7.55 o 
   9   2  12      248.55      252.62      5.23 o 
  10   2  12      501.32      508.46      9.32 o 
 -11   3  12      328.04      322.08      9.31 o 
 -10   3  12      277.54      290.66      5.26 o 
  -9   3  12     1799.13     1767.43     30.84 o 
  -8   3  12       15.53        8.51      0.66 o 
  -7   3  12      302.14      283.47      3.13 o 
  -6   3  12      286.91      301.62      3.53 o 
  -5   3  12       80.40       76.00      1.68 o 
  -4   3  12     1108.61     1074.88      6.66 o 
  -3   3  12      558.19      548.30      5.85 o 
  -2   3  12      430.99      424.14      6.63 o 
  -1   3  12     1701.87     1672.78     15.01 o 
   0   3  12      130.54      118.64      2.75 o 
   1   3  12      486.52      467.42      6.73 o 
   2   3  12       14.65       13.23      0.96 o 
   3   3  12      874.16      872.32      7.28 o 
   4   3  12     2185.25     2220.16     14.18 o 
   5   3  12        6.69        8.11      0.89 o 
   6   3  12       19.07       17.12      1.11 o 
   7   3  12       43.82       42.58      1.53 o 
   8   3  12      538.23      545.86      7.20 o 
   9   3  12       32.07       28.72      1.12 o 
  10   3  12      336.72      355.20      3.60 o 
 -10   4  12        2.77        2.99      0.58 o 
  -9   4  12        0.62        3.04      0.44 o 
  -8   4  12      521.47      555.69      7.36 o 
  -7   4  12        2.85        4.05      0.85 o 
  -6   4  12       23.17       20.33      0.99 o 
  -5   4  12      385.67      416.24      4.56 o 
  -4   4  12      634.39      585.90      6.22 o 
  -3   4  12     1535.70     1534.79     10.70 o 
  -2   4  12       21.56       22.94      1.34 o 
  -1   4  12      907.97      925.68     18.36 o 
   0   4  12       79.05       71.83      2.28 o 
   1   4  12       19.14       19.75      0.95 o 
   2   4  12      182.75      192.77      3.10 o 
   3   4  12        7.10        7.37      0.62 o 
   4   4  12      738.82      763.58      5.50 o 
   5   4  12       98.61       95.06      2.15 o 
   6   4  12       71.61       68.99      1.70 o 
   7   4  12      734.47      741.88      5.50 o 
   8   4  12      374.21      369.21      5.26 o 
   9   4  12        3.87        5.29      0.54 o 
 -10   5  12        4.01        3.61      1.14 o 
  -9   5  12       34.85       38.17      1.47 o 
  -8   5  12      209.54      202.67      3.77 o 
  -7   5  12      478.19      500.52      4.94 o 
  -6   5  12      518.07      491.65      8.86 o 
  -5   5  12      344.52      356.21      5.62 o 
  -4   5  12      190.18      186.49      3.81 o 
  -3   5  12        1.02        0.84      0.47 o 
  -2   5  12       27.45       18.53      1.54 o 
  -1   5  12        1.08        2.14      0.65 o 
   0   5  12      689.77      742.57      8.45 o 
   1   5  12     2400.34     2438.26     24.09 o 
   2   5  12     1438.77     1396.30     13.94 o 
   3   5  12      180.52      185.91      3.22 o 
   4   5  12      199.12      199.12      2.82 o 
   5   5  12        4.17        4.70      0.57 o 
   6   5  12      120.35      117.29      2.83 o 
   7   5  12      153.70      153.41      2.66 o 
   8   5  12       54.74       57.53      1.33 o 
  -8   6  12       63.32       71.73      2.58 o 
  -7   6  12      123.19      123.71      2.64 o 
  -6   6  12       70.59       59.19      2.01 o 
  -5   6  12        1.28        1.87      0.52 o 
  -4   6  12       74.51       77.05      2.40 o 
  -3   6  12       35.98       39.95      1.57 o 
  -2   6  12      644.09      615.60      6.17 o 
  -1   6  12       85.35      103.39      1.84 o 
   0   6  12      466.89      461.57      4.45 o 
   1   6  12       87.01       84.84      1.85 o 
   2   6  12      171.88      182.18      3.40 o 
   3   6  12        6.95        9.96      0.73 o 
   4   6  12      241.88      228.56      3.31 o 
   5   6  12       48.06       49.51      1.75 o 
   6   6  12        0.79        0.29      0.42 o 
   7   6  12       81.50       84.29      1.97 o 
  -7   7  12       34.45       29.12      3.38 o 
  -6   7  12       27.33       27.55      1.15 o 
  -5   7  12       16.63       20.20      1.24 o 
  -4   7  12       41.46       46.50      1.62 o 
  -3   7  12       30.71       30.11      1.39 o 
  -2   7  12      546.01      517.92      4.62 o 
  -1   7  12      390.07      367.56      3.67 o 
   0   7  12      233.22      246.00      3.13 o 
   1   7  12        0.35        1.06      0.40 o 
   2   7  12        7.37       10.11      0.68 o 
   3   7  12      241.61      228.22      5.59 o 
   4   7  12       29.93       33.41      1.04 o 
   5   7  12      376.29      350.11     11.42 o 
   6   7  12       79.12       78.65      4.30 o 
  -4   8  12       34.65       41.38      2.06 o 
  -3   8  12       16.42       17.92      0.94 o 
  -2   8  12       14.05       20.68      1.03 o 
  -1   8  12      365.00      367.20      4.51 o 
   0   8  12      398.88      377.64      8.00 o 
   1   8  12       86.38       79.56      1.87 o 
   2   8  12        9.31       11.50      0.73 o 
   3   8  12       62.92       58.93      2.14 o 
 -11   1  13       99.38      109.37      2.50 o 
 -10   1  13        4.35        3.15      0.40 o 
  -9   1  13      629.38      573.37      9.16 o 
  -8   1  13       19.39       15.21      0.75 o 
  -7   1  13     1454.55     1471.14     23.42 o 
  -6   1  13      273.20      236.57      2.93 o 
  -5   1  13      599.61      579.92      5.64 o 
  -4   1  13      242.29      235.66      3.34 o 
  -3   1  13      464.98      444.23      5.32 o 
  -2   1  13        3.98        4.83      0.87 o 
  -1   1  13     1031.98     1005.02     23.57 o 
   0   1  13        7.54        6.44      0.85 o 
   1   1  13      513.83      518.81      4.87 o 
   2   1  13       63.03       53.68      1.45 o 
   3   1  13      134.92      134.50      2.37 o 
   4   1  13       19.28       15.73      1.06 o 
   5   1  13     1501.99     1538.38     11.95 o 
   6   1  13        0.44        1.21      0.85 o 
   7   1  13      200.57      190.01      3.86 o 
   8   1  13       17.24       17.06      1.30 o 
   9   1  13      176.93      180.79      3.03 o 
  10   1  13        5.94        9.60      0.73 o 
 -11   2  13       12.49       11.96      0.85 o 
 -10   2  13       86.55       78.68      1.94 o 
  -9   2  13       53.30       66.62      1.99 o 
  -8   2  13      313.29      308.11      3.42 o 
  -7   2  13     1290.69     1216.17     11.28 o 
  -6   2  13        1.26        4.36      0.59 o 
  -5   2  13      613.48      624.89      5.77 o 
  -4   2  13     3048.46     2957.50     23.68 o 
  -3   2  13     1406.14     1330.88     17.64 o 
  -2   2  13        0.21        2.07      0.94 o 
  -1   2  13      139.77      133.66      3.51 o 
   0   2  13      202.84      213.92      4.09 o 
   1   2  13        2.20        4.83      1.85 o 
   2   2  13       31.06       36.37      1.54 o 
   3   2  13      387.23      412.51      4.33 o 
   4   2  13      578.10      602.85      4.85 o 
   5   2  13       38.94       38.19      1.48 o 
   6   2  13      755.55      782.68      6.56 o 
   7   2  13      241.58      232.21      4.11 o 
   8   2  13        7.42        8.21      1.24 o 
   9   2  13        0.98        2.12      0.49 o 
  10   2  13        0.41        0.50      0.42 o 
 -11   3  13      698.87      702.62     28.02 o 
 -10   3  13      146.16      154.52      2.85 o 
  -9   3  13        7.04        6.40      0.59 o 
  -8   3  13       17.27       11.83      0.84 o 
  -7   3  13      983.47     1002.76      8.83 o 
  -6   3  13       33.96       33.08      1.43 o 
  -5   3  13      200.06      205.12      3.46 o 
  -4   3  13      216.29      214.69      3.84 o 
  -3   3  13       78.16       84.58      3.65 o 
  -2   3  13      356.30      345.06      5.10 o 
  -1   3  13      319.24      324.07      7.03 o 
   0   3  13       15.45       17.77      1.66 o 
   1   3  13       19.47       22.36      1.04 o 
   2   3  13      815.76      809.71      9.62 o 
   3   3  13      194.93      195.07      3.13 o 
   4   3  13        7.72        7.49      0.76 o 
   5   3  13       64.22       62.68      2.02 o 
   6   3  13        4.21        5.78      0.85 o 
   7   3  13      132.09      127.52      2.45 o 
   8   3  13       70.85       77.81      1.86 o 
   9   3  13        6.00        7.17      0.55 o 
 -10   4  13        0.78        0.47      0.60 o 
  -9   4  13       18.54       16.25      0.89 o 
  -8   4  13      457.52      459.91      9.43 o 
  -7   4  13      236.61      239.77      3.23 o 
  -6   4  13      246.62      216.26      4.10 o 
  -5   4  13      117.95      116.83      2.76 o 
  -4   4  13       60.57       49.53      2.43 o 
  -3   4  13     1033.31     1007.94     10.60 o 
  -2   4  13        0.41        1.73      0.86 o 
  -1   4  13      225.95      234.65      4.16 o 
   0   4  13        3.61        4.23      0.74 o 
   1   4  13        1.06        2.14      0.44 o 
   2   4  13      372.78      385.52      4.11 o 
   3   4  13       13.20       12.17      0.70 o 
   4   4  13      282.75      293.49      3.44 o 
   5   4  13      182.01      174.49      2.87 o 
   6   4  13      119.38      127.14      2.06 o 
   7   4  13      158.18      154.96      2.54 o 
   8   4  13       27.93       26.07      0.95 o 
   9   4  13       21.97       23.51      1.43 o 
  -9   5  13        7.97        8.17      1.64 o 
  -8   5  13        5.36        5.11      0.78 o 
  -7   5  13      376.23      355.91      9.11 o 
  -6   5  13      202.42      200.70      4.40 o 
  -5   5  13       17.78       15.63      1.39 o 
  -4   5  13      225.61      233.33      4.13 o 
  -3   5  13        3.80        6.56      0.67 o 
  -2   5  13      268.78      257.70      5.33 o 
  -1   5  13      263.10      293.82      4.60 o 
   0   5  13      114.16      119.12      2.28 o 
   1   5  13      781.07      745.86      6.24 o 
   2   5  13     1437.46     1358.80     15.49 o 
   3   5  13      775.00      742.77     10.61 o 
   4   5  13       56.59       59.53      1.54 o 
   5   5  13     1350.95     1349.03     25.51 o 
   6   5  13       20.37       18.24      0.86 o 
   7   5  13      326.12      318.84      4.79 o 
   8   5  13      430.57      419.07      5.74 o 
  -8   6  13      133.99      136.21     12.19 o 
  -7   6  13        5.38        6.94      0.65 o 
  -6   6  13       17.62       13.21      0.95 o 
  -5   6  13       15.41       17.15      1.14 o 
  -4   6  13      465.64      424.44      5.45 o 
  -3   6  13       75.47       79.95      2.24 o 
  -2   6  13      519.06      489.65      5.20 o 
  -1   6  13      288.55      269.31      3.21 o 
   0   6  13       31.23       24.30      0.84 o 
   1   6  13      418.28      386.03      3.68 o 
   2   6  13      218.17      212.61      5.32 o 
   3   6  13      665.24      646.61     15.41 o 
   4   6  13        8.14        8.47      0.60 o 
   5   6  13        3.49        4.05      0.44 o 
   6   6  13      129.50      123.58      2.72 o 
   7   6  13        0.39        0.91      0.49 o 
  -6   7  13        1.17        1.40      1.65 o 
  -5   7  13        0.78        1.15      0.42 o 
  -4   7  13      340.85      322.96      4.54 o 
  -3   7  13      305.59      293.16      4.62 o 
  -2   7  13       33.94       33.09      1.11 o 
  -1   7  13      118.05      111.53      1.75 o 
   0   7  13      178.57      166.27      3.25 o 
   1   7  13      273.66      278.97      7.98 o 
   2   7  13        8.52        9.78      0.61 o 
   3   7  13      391.64      369.51      8.26 o 
   4   7  13      256.23      242.16      7.08 o 
   5   7  13       12.33       15.04      1.56 o 
  -2   8  13      260.04      281.16      6.72 o 
  -1   8  13      231.33      237.54      6.62 o 
   0   8  13       11.95       11.57      0.99 o 
   1   8  13        2.81        2.97      0.57 o 
 -11   0  14      211.60      217.12      5.55 o 
 -10   0  14       33.47       28.37      1.25 o 
  -9   0  14     1108.29     1101.97      9.58 o 
  -8   0  14       29.45       28.90      1.55 o 
  -7   0  14       45.97       58.66      2.02 o 
  -6   0  14      216.19      218.11      3.87 o 
  -5   0  14     5725.64     5777.48    137.12 o 
  -4   0  14     1443.67     1444.11     11.38 o 
  -3   0  14      442.23      440.74     10.63 o 
  -2   0  14     3301.85     3226.51    194.97 o 
  -1   0  14        9.88        9.14      1.35 o 
   0   0  14     1764.58     1726.26     16.14 o 
   1   0  14     1808.07     1842.85     20.67 o 
   2   0  14      259.53      248.80      3.98 o 
   3   0  14       13.65       18.74      1.41 o 
   4   0  14       42.75       39.23      1.95 o 
   5   0  14      331.40      336.68      8.45 o 
   6   0  14      394.64      409.38     12.30 o 
   7   0  14      475.89      495.13      8.99 o 
   8   0  14      340.04      346.45     10.40 o 
   9   0  14      296.47      326.65     12.16 o 
  10   0  14       30.00       31.30      2.55 o 
 -11   1  14      333.43      324.45      4.97 o 
 -10   1  14      274.12      282.78      9.03 o 
  -9   1  14      332.70      335.67      5.98 o 
  -8   1  14      202.88      199.41      3.02 o 
  -7   1  14      206.27      211.68      3.22 o 
  -6   1  14       59.31       59.03      1.71 o 
  -5   1  14      661.32      650.19      5.55 o 
  -4   1  14     1020.31      970.21      7.35 o 
  -3   1  14     1341.76     1325.76     34.75 o 
  -2   1  14     1780.41     1829.54     18.98 o 
  -1   1  14      240.01      225.08      4.23 o 
   0   1  14      599.56      595.68      7.98 o 
   1   1  14       21.19       18.53      1.05 o 
   2   1  14      121.55      125.97      2.10 o 
   3   1  14      659.46      668.47      5.44 o 
   4   1  14       52.44       54.38      1.92 o 
   5   1  14      332.81      342.49      5.88 o 
   6   1  14      526.69      528.75      7.21 o 
   7   1  14       69.84       72.25      2.30 o 
   8   1  14      446.10      467.70      6.74 o 
   9   1  14        6.80       11.31      0.93 o 
 -10   2  14        0.41        0.91      0.37 o 
  -9   2  14       65.49       55.15      1.74 o 
  -8   2  14       83.19       84.18      2.21 o 
  -7   2  14      213.93      204.19      3.66 o 
  -6   2  14      169.32      185.55      3.17 o 
  -5   2  14     1418.26     1430.53     11.17 o 
  -4   2  14       60.41       54.59      2.01 o 
  -3   2  14      220.91      228.43      4.42 o 
  -2   2  14      103.57       98.12      3.22 o 
  -1   2  14     1250.21     1289.40     21.06 o 
   0   2  14      538.46      566.94     10.94 o 
   1   2  14     2175.60     2046.47     26.41 o 
   2   2  14      999.97      936.03      7.92 o 
   3   2  14      283.90      299.33      3.91 o 
   4   2  14      687.91      723.98      7.08 o 
   5   2  14     1004.19     1018.78      9.30 o 
   6   2  14       70.44       67.41      1.98 o 
   7   2  14      267.40      276.93      4.70 o 
   8   2  14       55.58       53.73      1.92 o 
   9   2  14      163.86      185.67      3.99 o 
 -10   3  14      147.45      155.24      3.92 o 
  -9   3  14      199.57      209.12      4.64 o 
  -8   3  14       65.52       66.77      1.84 o 
  -7   3  14      608.80      621.90      5.56 o 
  -6   3  14     2185.12     2075.11     28.25 o 
  -5   3  14       20.67       21.02      1.39 o 
  -4   3  14        3.18        4.75      2.65 o 
  -3   3  14        1.23        2.84      1.13 o 
  -2   3  14     1559.89     1595.95     15.30 o 
  -1   3  14      760.16      772.16     11.12 o 
   0   3  14      123.54      117.48      3.49 o 
   1   3  14      780.87      743.46      8.87 o 
   2   3  14        4.52        6.26      0.79 o 
   3   3  14      578.12      563.49      5.76 o 
   4   3  14       97.82       97.08      2.39 o 
   5   3  14      332.02      330.09      4.52 o 
   6   3  14      179.29      184.09      2.89 o 
   7   3  14      219.84      229.04      3.14 o 
   8   3  14      214.49      221.78      3.46 o 
   9   3  14        1.35        1.55      0.64 o 
  -9   4  14      353.61      334.31     31.84 o 
  -8   4  14      134.16      109.86      2.80 o 
  -7   4  14        0.20        0.84      0.58 o 
  -6   4  14       23.87       15.11      1.65 o 
  -5   4  14       10.45       13.84      1.77 o 
  -4   4  14       74.55       77.41      3.67 o 
  -3   4  14       16.26       17.64      1.48 o 
  -2   4  14      472.03      494.62      7.22 o 
  -1   4  14      155.55      147.83      3.93 o 
   0   4  14       34.88       30.02      1.17 o 
   1   4  14      267.97      278.89      3.03 o 
   2   4  14      520.93      517.60      5.22 o 
   3   4  14        2.27        1.31      0.44 o 
   4   4  14        0.22        1.39      0.52 o 
   5   4  14      842.48      824.03      9.25 o 
   6   4  14       11.60       11.32      0.69 o 
   7   4  14       28.49       28.77      1.01 o 
   8   4  14        0.59        1.35      0.33 o 
  -8   5  14      359.62      400.33      8.40 o 
  -7   5  14       39.47       29.66      1.84 o 
  -6   5  14       37.19       41.57      2.38 o 
  -5   5  14       31.77       28.64      1.68 o 
  -4   5  14     1077.68     1068.85      9.94 o 
  -3   5  14      159.65      160.21      3.03 o 
  -2   5  14      110.50      107.00      2.78 o 
  -1   5  14      175.40      177.15      2.87 o 
   0   5  14        3.36        2.72      0.42 o 
   1   5  14       94.60       92.84      1.97 o 
   2   5  14        1.58        1.51      0.36 o 
   3   5  14     1244.72     1255.93     19.29 o 
   4   5  14      914.94      901.18     14.66 o 
   5   5  14      461.75      440.95     11.41 o 
   6   5  14       14.18       12.11      0.69 o 
   7   5  14       59.08       45.93      2.52 o 
  -7   6  14      145.18      148.95      8.50 o 
  -6   6  14      441.77      426.19      7.05 o 
  -5   6  14      210.74      233.36      3.63 o 
  -4   6  14        2.00        2.06      0.54 o 
  -3   6  14        2.56        1.40      0.45 o 
  -2   6  14      224.09      232.74      3.58 o 
  -1   6  14      146.89      148.23      1.99 o 
   0   6  14       83.46       77.41      1.81 o 
   1   6  14      105.16       94.61      2.78 o 
   2   6  14       50.21       60.40      1.25 o 
   3   6  14      136.56      146.13      4.17 o 
   4   6  14      325.67      302.16      8.15 o 
   5   6  14      395.96      389.67      5.96 o 
   6   6  14       42.84       41.39      1.79 o 
  -5   7  14      170.10      141.87     13.10 o 
  -4   7  14       10.08        9.85      0.73 o 
  -3   7  14        0.07        0.48      0.32 o 
  -2   7  14        4.88        8.80      0.57 o 
  -1   7  14      183.11      184.26      2.75 o 
   0   7  14      352.80      325.62      4.84 o 
   1   7  14      104.68      104.78      2.50 o 
   2   7  14      522.60      487.31     14.75 o 
   3   7  14       53.50       59.14      1.79 o 
 -10   1  15       61.73       64.47      2.16 o 
  -9   1  15      100.33      100.98      3.80 o 
  -8   1  15       44.23       55.57      1.67 o 
  -7   1  15       23.32       17.81      1.04 o 
  -6   1  15       52.66       41.09      1.42 o 
  -5   1  15       47.39       41.90      1.59 o 
  -4   1  15       87.33       88.96      2.82 o 
  -3   1  15     1912.58     1824.71     15.38 o 
  -2   1  15      166.53      163.04      3.52 o 
  -1   1  15     1814.24     1877.39     22.60 o 
   0   1  15      214.28      246.44      3.61 o 
   1   1  15       41.75       45.49      1.52 o 
   2   1  15     1051.94     1103.66     10.86 o 
   3   1  15      223.83      243.37      3.49 o 
   4   1  15       15.75       11.60      0.96 o 
   5   1  15      196.26      190.98      3.88 o 
   6   1  15       20.32       24.16      1.58 o 
   7   1  15      370.97      373.01      4.76 o 
   8   1  15       60.79       55.26      1.84 o 
   9   1  15       24.52       24.15      1.21 o 
 -10   2  15       24.14       19.32      1.54 o 
  -9   2  15       85.02       91.32      2.51 o 
  -8   2  15       23.01       23.50      1.30 o 
  -7   2  15      144.45      126.33      2.52 o 
  -6   2  15      327.93      328.54      4.44 o 
  -5   2  15       32.85       25.78      1.53 o 
  -4   2  15      487.97      451.32      5.73 o 
  -3   2  15      307.93      315.27      5.29 o 
  -2   2  15       16.30       14.70      1.73 o 
  -1   2  15     1703.11     1599.60    152.81 o 
   0   2  15      509.58      505.92      6.50 o 
   1   2  15      128.87      118.94      2.86 o 
   2   2  15      190.90      166.94      3.15 o 
   3   2  15      248.49      243.94      3.48 o 
   4   2  15        3.41        5.11      0.65 o 
   5   2  15       70.81       68.40      2.93 o 
   6   2  15        4.58        4.22      0.71 o 
   7   2  15       71.61       75.09      2.28 o 
   8   2  15        2.28        2.46      0.44 o 
  -9   3  15      312.65      331.47      6.03 o 
  -8   3  15      555.98      543.58     26.79 o 
  -7   3  15      451.65      458.33     10.19 o 
  -6   3  15      727.96      723.81     18.78 o 
  -5   3  15      383.92      351.57      8.31 o 
  -4   3  15      325.15      330.79      8.65 o 
  -3   3  15       92.30       83.61      3.86 o 
  -2   3  15     1057.48     1056.43     10.37 o 
  -1   3  15       61.02       60.96      3.06 o 
   0   3  15       98.23      110.94      2.72 o 
   1   3  15       16.37       10.73      1.18 o 
   2   3  15        3.93        5.07      0.70 o 
   3   3  15        3.43        4.22      0.62 o 
   4   3  15       44.25       40.31      1.42 o 
   5   3  15      488.75      474.54      8.68 o 
   6   3  15       74.64       79.05      2.03 o 
   7   3  15      121.26      117.97      2.61 o 
   8   3  15        9.69        8.29      0.89 o 
  -8   4  15        4.63        7.22      1.03 o 
  -7   4  15      453.38      434.15     12.04 o 
  -6   4  15       11.21       11.51      2.16 o 
  -5   4  15        0.24        0.72      0.81 o 
  -4   4  15        3.23        5.09      1.10 o 
  -3   4  15       98.84      106.59      4.11 o 
  -2   4  15      102.49      107.30      3.99 o 
  -1   4  15      357.64      338.37      5.70 o 
   0   4  15      665.08      639.11      5.65 o 
   1   4  15      148.05      154.50      3.15 o 
   2   4  15       21.11       20.66      0.93 o 
   3   4  15      887.78      843.94     10.27 o 
   4   4  15        2.03        3.03      0.69 o 
   5   4  15      133.30      120.75      2.26 o 
   6   4  15        7.33        7.48      0.54 o 
   7   4  15       16.48       11.59      0.78 o 
  -7   5  15      328.91      312.51     13.25 o 
  -6   5  15       12.82       11.98      1.25 o 
  -5   5  15      114.96      118.81      7.90 o 
  -4   5  15      274.83      269.25      4.55 o 
  -3   5  15      211.84      216.49      3.28 o 
  -2   5  15      322.48      313.34      5.66 o 
  -1   5  15        7.67        7.19      0.64 o 
   0   5  15      230.73      232.62      3.07 o 
   1   5  15       85.92       88.52      1.71 o 
   2   5  15       58.47       63.16      1.34 o 
   3   5  15       20.89       17.27      0.90 o 
   4   5  15       11.39       11.55      0.83 o 
   5   5  15      105.60       95.52      2.78 o 
   6   5  15        1.05        1.61      0.51 o 
  -6   6  15      170.58      171.10      4.79 o 
  -5   6  15       49.11       47.45      1.60 o 
  -4   6  15      285.87      285.27      4.12 o 
  -3   6  15        0.61        0.58      0.36 o 
  -2   6  15      116.24      105.35      1.91 o 
  -1   6  15       16.27       14.60      0.78 o 
   0   6  15        1.77        1.32      0.29 o 
   1   6  15        0.71        0.75      0.31 o 
   2   6  15      170.02      150.08      3.49 o 
   3   6  15        0.08        0.74      0.35 o 
   4   6  15      351.48      368.75     13.38 o 
  -3   7  15       39.67       39.92      1.76 o 
  -2   7  15      345.25      331.61      4.91 o 
  -1   7  15       56.54       56.42      1.72 o 
   0   7  15      153.31      134.95      3.22 o 
   1   7  15       68.76       74.23      1.95 o 
  -9   0  16       76.90       87.19      4.40 o 
  -8   0  16      269.49      302.18      9.12 o 
  -7   0  16      822.98      864.18     16.49 o 
  -6   0  16      424.79      415.57     11.92 o 
  -5   0  16       29.03       23.85      3.12 o 
  -4   0  16     1129.54     1184.71     86.03 o 
  -3   0  16        2.64        2.96      0.92 o 
  -2   0  16      371.13      372.39      9.09 o 
  -1   0  16      199.92      220.04      6.10 o 
   0   0  16     1123.60     1137.02     12.28 o 
   1   0  16      655.68      632.32      7.25 o 
   2   0  16        3.69        2.97      0.70 o 
   3   0  16      110.70      106.27      2.98 o 
   4   0  16      674.90      677.85      8.48 o 
   5   0  16        2.23        1.75      1.12 o 
   6   0  16       32.70       33.63      3.43 o 
   7   0  16      290.27      284.34      6.10 o 
   8   0  16      164.16      158.23      3.62 o 
  -9   1  16      102.87      108.63      4.89 o 
  -8   1  16      373.17      395.95     14.94 o 
  -7   1  16      119.80      113.72      4.26 o 
  -6   1  16      195.67      198.74      5.81 o 
  -5   1  16       14.91       14.19      1.70 o 
  -4   1  16      562.31      571.57      9.79 o 
  -3   1  16      410.20      414.65      7.75 o 
  -2   1  16       66.50       68.99      2.48 o 
  -1   1  16      506.81      518.50      8.26 o 
   0   1  16      870.56      861.02     11.65 o 
   1   1  16      768.02      794.28      6.16 o 
   2   1  16       84.01       93.11      2.14 o 
   3   1  16      109.96      115.14      2.60 o 
   4   1  16       66.29       63.24      1.91 o 
   5   1  16      519.53      526.79      7.07 o 
   6   1  16       91.36       96.51      2.44 o 
   7   1  16      372.78      378.92      4.78 o 
   8   1  16       65.90       77.01      2.01 o 
  -9   2  16      150.73      181.97      6.09 o 
  -8   2  16       96.75       91.64      4.88 o 
  -7   2  16        7.67        9.07      1.25 o 
  -6   2  16      759.15      714.89      8.33 o 
  -5   2  16       50.67       60.88      2.50 o 
  -4   2  16      327.42      332.06      5.73 o 
  -3   2  16      183.46      171.66      6.89 o 
  -2   2  16      438.93      429.75     24.71 o 
  -1   2  16       31.47       27.42      1.74 o 
   0   2  16       47.53       56.51      2.21 o 
   1   2  16      136.06      137.58      2.81 o 
   2   2  16        1.01        1.42      0.57 o 
   3   2  16       48.45       56.42      1.85 o 
   4   2  16      358.92      367.37      5.70 o 
   5   2  16      600.33      603.15      5.67 o 
   6   2  16       42.78       43.89      1.80 o 
   7   2  16      169.12      180.58      3.27 o 
   8   2  16      201.44      215.43      5.69 o 
  -8   3  16        2.48        3.52      0.82 o 
  -7   3  16       49.54       41.67      1.75 o 
  -6   3  16      503.42      481.08     10.46 o 
  -5   3  16      453.12      452.82      6.37 o 
  -4   3  16      380.57      402.54      6.36 o 
  -3   3  16       97.80       95.88      4.87 o 
  -2   3  16      829.37      814.21     10.46 o 
  -1   3  16        8.77        9.61      0.88 o 
   0   3  16        7.01        8.88      0.86 o 
   1   3  16      416.69      421.85      4.76 o 
   2   3  16     1015.03      983.64     10.97 o 
   3   3  16       46.28       46.95      1.43 o 
   4   3  16       73.49       70.94      1.85 o 
   5   3  16        9.74       14.28      0.85 o 
   6   3  16      378.67      373.92      5.73 o 
   7   3  16       58.06       66.65      1.80 o 
  -8   4  16      212.72      245.09      6.65 o 
  -7   4  16      134.53      133.18      5.45 o 
  -6   4  16      141.23      146.93      3.20 o 
  -5   4  16       95.37       85.06      2.60 o 
  -4   4  16      104.02      100.59      2.96 o 
  -3   4  16      124.86      114.91      7.19 o 
  -2   4  16      399.88      403.88      7.36 o 
  -1   4  16       36.38       32.05      1.42 o 
   0   4  16     1057.25     1035.13     17.41 o 
   1   4  16       15.46       10.67      0.73 o 
   2   4  16       54.98       53.76      1.64 o 
   3   4  16        9.44       10.46      0.86 o 
   4   4  16      582.38      595.87      6.52 o 
   5   4  16       24.32       20.90      1.01 o 
   6   4  16       14.32       21.10      1.82 o 
  -6   5  16      367.91      343.71     12.45 o 
  -5   5  16       12.33       13.33      2.02 o 
  -4   5  16        4.27        1.82      0.53 o 
  -3   5  16       21.29       25.31      1.01 o 
  -2   5  16       82.58       97.44      1.94 o 
  -1   5  16      547.37      529.44      9.18 o 
   0   5  16      418.53      439.47      6.60 o 
   1   5  16       17.64       16.93      0.75 o 
   2   5  16       14.67       11.53      0.67 o 
   3   5  16       89.16       76.45      2.41 o 
   4   5  16      296.59      298.51      6.45 o 
   5   5  16       45.84       42.23      2.87 o 
  -4   6  16      397.23      407.58      9.40 o 
  -3   6  16      520.14      513.06     20.33 o 
  -2   6  16        0.69        0.99      0.43 o 
  -1   6  16       31.75       27.78      0.92 o 
   0   6  16      248.42      228.78      6.96 o 
   1   6  16        1.29        2.11      0.48 o 
   2   6  16       69.21       59.60      2.34 o 
   3   6  16        1.21        2.04      0.52 o 
  -8   1  17      148.96      170.27      6.01 o 
  -7   1  17      141.89      156.58      4.42 o 
  -6   1  17       79.36       83.55      2.22 o 
  -5   1  17       24.47       29.76      1.46 o 
  -4   1  17       70.04       79.92      2.97 o 
  -3   1  17      107.94      116.22      3.30 o 
  -2   1  17       86.91      103.21      2.73 o 
  -1   1  17        6.23        3.37      0.56 o 
   0   1  17      208.90      204.96      3.66 o 
   1   1  17      140.10      112.47      2.25 o 
   2   1  17     1774.93     1784.84     14.51 o 
   3   1  17       26.14       29.65      1.29 o 
   4   1  17       48.63       48.84      2.26 o 
   5   1  17     1505.53     1568.26     16.38 o 
   6   1  17      166.02      184.23      2.97 o 
   7   1  17       56.78       67.27      2.03 o 
  -8   2  17       19.31       18.11      1.98 o 
  -7   2  17       31.94       25.96      2.59 o 
  -6   2  17      141.55      113.94      5.49 o 
  -5   2  17        7.01        7.98      1.61 o 
  -4   2  17      198.40      188.76      6.69 o 
  -3   2  17        7.10        5.82      1.07 o 
  -2   2  17       71.80       67.61      2.48 o 
  -1   2  17      362.28      346.90      5.18 o 
   0   2  17       60.24       49.98      1.67 o 
   1   2  17      140.31      139.00      2.71 o 
   2   2  17      331.32      330.54      4.08 o 
   3   2  17      230.51      217.41      3.72 o 
   4   2  17      109.05      111.74      3.36 o 
   5   2  17      102.44       91.16      2.52 o 
   6   2  17      202.60      206.53      4.93 o 
   7   2  17       55.75       50.03      2.20 o 
  -7   3  17      309.23      316.00      7.91 o 
  -6   3  17      243.42      245.29     23.93 o 
  -5   3  17       93.43       81.35     10.13 o 
  -4   3  17        4.84        2.69      3.79 o 
  -3   3  17      155.95      143.53     13.61 o 
  -2   3  17      684.37      699.39      7.42 o 
  -1   3  17       11.59       13.36      0.95 o 
   0   3  17      100.69      105.06      2.07 o 
   1   3  17      177.12      187.30      3.02 o 
   2   3  17      533.68      501.25     10.83 o 
   3   3  17        3.99        4.58      0.51 o 
   4   3  17      110.39      114.31      3.31 o 
   5   3  17       80.92       84.30      1.85 o 
   6   3  17       16.76       17.56      1.13 o 
  -6   4  17        8.37        9.07      3.37 o 
  -5   4  17       29.04       28.41      2.02 o 
  -4   4  17       26.86       31.19      2.92 o 
  -3   4  17        2.50        2.96      0.80 o 
  -2   4  17       98.37       88.05      2.40 o 
  -1   4  17      164.87      169.21      2.92 o 
   0   4  17        4.41        8.34      0.64 o 
   1   4  17       28.59       23.76      1.19 o 
   2   4  17       11.28       13.41      0.72 o 
   3   4  17       57.75       55.69      1.63 o 
   4   4  17       17.75       17.84      1.27 o 
   5   4  17       12.48       11.86      1.25 o 
  -5   5  17       90.49       87.91      2.51 o 
  -4   5  17       21.80       22.70      1.17 o 
  -3   5  17       21.10       27.22      1.13 o 
  -2   5  17      149.90      171.38      3.18 o 
  -1   5  17      151.69      148.90      4.18 o 
   0   5  17        0.24        1.28      0.32 o 
   1   5  17      102.29      105.00      2.24 o 
   2   5  17       35.59       37.22      1.24 o 
   3   5  17        0.11        0.36      0.33 o 
  -7   0  18       24.10       19.12      1.34 o 
  -6   0  18       55.78       65.62      2.82 o 
  -5   0  18     1046.40     1111.02     40.84 o 
  -4   0  18       88.33      104.47      4.43 o 
  -3   0  18      360.25      372.79      7.17 o 
  -2   0  18        3.56        8.74      0.98 o 
  -1   0  18      127.98      118.02      3.28 o 
   0   0  18      222.13      210.14      3.95 o 
   1   0  18       20.69       18.80      1.39 o 
   2   0  18     1581.90     1494.13     16.51 o 
   3   0  18      120.07      116.93      4.17 o 
   4   0  18      464.48      436.82     10.93 o 
   5   0  18      511.41      550.93      9.51 o 
   6   0  18        2.52        5.66      1.16 o 
  -7   1  18       12.95       12.93      1.62 o 
  -6   1  18       72.98       76.47      2.70 o 
  -5   1  18       21.47       24.08      1.33 o 
  -4   1  18      729.26      799.70      7.97 o 
  -3   1  18       75.51       76.59      2.27 o 
  -2   1  18       48.71       54.26      1.97 o 
  -1   1  18      187.21      205.76      3.63 o 
   0   1  18      320.97      316.13      3.53 o 
   1   1  18      193.42      187.34      2.96 o 
   2   1  18       36.48       36.28      1.46 o 
   3   1  18       71.73       76.72      2.00 o 
   4   1  18      402.48      429.00      7.25 o 
   5   1  18      117.57      137.16      2.45 o 
   6   1  18       57.21       70.00      1.99 o 
  -6   2  18      156.18      155.35      8.34 o 
  -5   2  18       31.38       37.92      3.95 o 
  -4   2  18        0.23        2.59      1.03 o 
  -3   2  18        0.94        3.33      0.59 o 
  -2   2  18       22.96       36.69      1.59 o 
  -1   2  18      276.25      287.52      3.64 o 
   0   2  18      944.66      939.06     12.41 o 
   1   2  18        1.31        2.26      0.47 o 
   2   2  18        4.54        3.66      0.56 o 
   3   2  18        2.12        4.21      0.64 o 
   4   2  18       71.21       74.40      3.11 o 
   5   2  18      332.35      352.84      4.05 o 
  -6   3  18        0.40        0.18      0.66 o 
  -5   3  18      120.42      126.34      4.80 o 
  -4   3  18      289.29      299.21      4.40 o 
  -3   3  18       96.91      106.92      2.41 o 
  -2   3  18      717.54      735.35      7.82 o 
  -1   3  18       79.17       88.65      1.75 o 
   0   3  18        3.81        3.52      0.51 o 
   1   3  18      315.63      336.83      7.31 o 
   2   3  18        2.60        3.02      0.42 o 
   3   3  18      240.79      239.84      3.72 o 
   4   3  18        0.97        1.25      0.52 o 
   5   3  18      240.37      227.60     12.21 o 
  -5   4  18     1048.59     1136.21     28.81 o 
  -4   4  18       20.80       21.77      0.99 o 
  -3   4  18      111.43      118.50      1.89 o 
  -2   4  18        1.10        1.49      0.40 o 
  -1   4  18        4.63        5.61      0.78 o 
   0   4  18        0.25        1.09      0.37 o 
   1   4  18       41.29       44.64      1.29 o 
   2   4  18      227.21      245.21      9.30 o 
   3   4  18       96.18       99.71      3.82 o 
  -2   5  18       84.24      103.91      3.23 o 
  -1   5  18       17.55       23.28      1.21 o 
   0   5  18       50.17       56.51      2.20 o 
   1   5  18      112.73      132.38      8.75 o 
  -6   1  19      324.16      361.61      7.72 o 
  -5   1  19       15.48       13.29      0.92 o 
  -4   1  19       18.86       17.13      0.94 o 
  -3   1  19      332.57      361.06      4.66 o 
  -2   1  19        2.56        7.03      0.95 o 
  -1   1  19       16.43       19.76      0.90 o 
   0   1  19       34.02       41.36      1.42 o 
   1   1  19      135.87      146.16      2.61 o 
   2   1  19        8.54        6.11      0.79 o 
   3   1  19        2.14        1.21      0.59 o 
   4   1  19       31.95       45.01      1.54 o 
  -5   2  19        0.16        0.53      0.39 o 
  -4   2  19        0.09        1.15      0.42 o 
  -3   2  19       92.78       90.34      1.73 o 
  -2   2  19       18.80       17.76      0.84 o 
  -1   2  19        0.15        0.43      0.38 o 
   0   2  19       81.36       79.46      1.73 o 
   1   2  19        5.21        4.11      0.59 o 
   2   2  19      320.80      307.71      3.90 o 
   3   2  19       39.77       47.31      2.38 o 
   4   2  19       23.91       21.60      1.22 o 
  -4   3  19       80.58      103.53      2.73 o 
  -3   3  19      868.44      950.30     13.78 o 
  -2   3  19        3.03        6.98      0.75 o 
  -1   3  19       56.84       54.19      1.43 o 
   0   3  19      366.90      370.84      6.65 o 
   1   3  19      131.21      122.61      3.02 o 
   2   3  19       71.78       72.73      2.86 o 
   3   3  19      134.41      126.65     10.56 o 
  -2   4  19      150.15      155.64      7.29 o 
  -1   4  19        3.43        0.63      0.36 o 
   0   4  19       43.02       43.04      1.28 o 
  -4   0  20      222.49      242.46      6.18 o 
  -3   0  20      554.70      629.76     29.15 o 
  -2   0  20      612.71      641.23     22.09 o 
  -1   0  20      230.69      235.96     13.24 o 
   0   0  20       89.00       84.62      2.75 o 
   1   0  20        1.02        2.25      1.01 o 
   2   0  20       92.36       92.76      4.23 o 
  -4   1  20      106.25      119.68      3.14 o 
  -3   1  20        0.88        1.50      0.56 o 
  -2   1  20      150.51      161.28      3.47 o 
  -1   1  20       36.16       38.21      1.34 o 
   0   1  20      305.92      321.86      4.21 o 
   1   1  20       27.27       21.95      1.18 o 
   2   1  20       23.35       24.03      1.52 o 
  -3   2  20        3.91        8.40      1.68 o 
  -2   2  20       97.45      109.74      2.53 o 
  -1   2  20       21.90       20.72      1.13 o 
   0   2  20      206.79      227.77      3.73 o 
   1   2  20      182.63      205.07      6.68 o 
                                                 
